# Supplementary material for: Gut Sphingolipid Composition as a Prelude to Necrotizing Enterocolitis
Source: Sci Rep. 2018 Jul 20;8:10984. doi: 10.1038/s41598-018-28862-4 (PMC6054655; doi:10.1038/s41598-018-28862-4)
Supplement: Supplementary file 2 — S1 Dataset [file 41598_2018_28862_MOESM2_ESM.xlsx]

## Sheet: Sheet1
Participant	BW	GA	NEC	Day-of-Life Targeted Assay		Analysis
SL02	580	22.4	Yes	56		BR
SL03	720	26	Yes	20		T
SL04	560	23.1	Yes	44		BR
SL04	560	23.1	Yes	46		T
SL07	1050	26	Yes	13		T
SL08	720	27	Yes	24		T
SL09	800	26	Yes	32		T
SL09	800	26	Yes	32		BR
SL10	1010	26.7	Yes	22		T
SL10	1010	26.7	Yes	22		BR
SL11	1150	27.7	Yes	20		T
SL12	540	25.4	Yes	50		BR
SL12	540	25.4	Yes	51		T
SL13	730	23	Yes	48		BR
SL13	730	23	Yes	49		T
SL14	1370	32.7	Yes	12		T
SL15	650	23.7	Yes	31		T
SL16	770	24.6	Yes	29		T
SL17	920	28.6	Yes	17		T
SL18	770	24.7	Yes	26		T
SL19	810	24.7	Yes	55		BR
SL19	810	24.7	Yes	54		T
SL20	1455	29.6	Yes	22		T
SL21	805	28	Yes	50		T
SL23	780	25	Yes	22		T/BR
SL25	930	25.9	Yes	58		T/BR
SL26	570	25.7	Yes	13		T
SL27	580	24.7	Yes	16		T
SL29	810	29.9	Yes	16		T
SL30	980	25	Yes	47		BR
SL30	980	25	Yes	50		T
SL31	510	24.9	No	13		T
SL32	640	25.1	No	14		T
SL33	680	26.4	No	20		T
SL34	760	25	No	20		T
SL35	634	24.7	No	51		T
SL36	920	26	No	22		T
SL37	840	25.6	No	20		BR
SL37	840	25.6	No	32		T
SL38	1100	26.7	No	13		T
SL39	1000	25	No	13		T
SL40	1270	31.7	No	12		T
SL41	890	30.4	No	16		T
SL42	840	27	No	32		T
SL43	930	25.1	No	21		T
SL44	1270	31.7	No	12		T
SL45	810	24.9	No	54		T
SL46	1250	27.6	No	20		T
SL47	640	23	No	57		T
SL48	1070	28.7	No	20		T
SL49	617	23.7	No	16		T
SL50	910	27.7	No	22		T
SL51	670	25.3	No	29		T
SL52	830	25	No	26		T
SL53	510	25	No	51		T
SL54	640	23.9	No	46		T
SL55	690	23.1	No	21		BR
SL55	690	23.1	No	43		BR
SL55	690	23.1	No	49		T
SL56	660	24.6	No	31		T
SL57	610	23.1	No	46		BR/T
SL57	610	23.1	No	49		BR
SL58	900	27.3	No	18		T
SL59	640	24.7	No	31		T
SL60	940	28.7	No	17		T
SL61	830	28.7	No	18		T
SL62	840	25	No	26		T
SL63	890	28.4	No	17		T
SL64	600	24.3	No	16		T
SL65	930	25.7	No	29		T
SL66	1390	29.4	No	22		T
SL67	810	26.4	No	24		T
SL68	630	26.4	No	24		T
SL69	1410	30.6	No	22		T
SL70	890	26.9	No	58		T
SL71	700	24.7	No	29		T
SL72	780	25	No	27		T
SL73	990	25.4	No	50		T
SL74	840	26.1	No	58		T
SL75	890	25	No	50		T
SL76	890	29.4	No	16		T
SL77	700	24	No	21		BR
SL77	700	24	No	23		BR
SL78	800	24.3	No	55		BR
SL78	800	24.3	No	57		BR
SL79	700	24.9	No	46		BR
SL80	850	25.9	No	43		BR
SL81	636	23	No	59		BR
SL82	730	24.3	No	23		BR
SL83	1060	25.6	No	23		BR
SL84	920	25.3	No	21		BR
SL85	610	26	No	45		BR
SL85	610	26	No	53		BR
SL86	860	25.9	No	46		BR
SL86	860	25.9	No	54		BR
SL86	860	25.9	No	57		BR
SL87	820	25.9	No	43		BR
SL87	820	25.9	No	59		BR
SL88	680	24.6	No	48		BR
SL89	865	26.4	No	21		BR
SL90	920	26.9	No	21		BR
SL90	920	26.9	No	44		BR
SL90	920	26.9	No	51		BR
SL90	920	26.9	No	56		BR
SL91	960	27	No	48		BR
SL92	760	25.3	No	22		BR
SL92	760	25.3	No	45		BR
SL93	950	26	No	14		T
SL94	1010	26.7	NEC I	19		T
SL95	720	24.5	NEC I	23		T
SL96	700	25.4	No	23		T
SL97	870	25	NEC I	14		T
SL98	670	25	No	21		T
SL99	650	24.1	NEC I	21		T
SL100	960	27.7	No	19		T
SL101	1250	28	No	46		T
SL102	1310	28.6	NEC I	46		T

## Sheet: Sheet2
Table S1. Samples Used in Broad Range and Targeted Metabolomics Assays.
Participant	BW (g)	GA (week)	NEC	Day-of-Life Broad Range Analysis 1	Day-of-Life Targeted Assay 1
SL02 2	580	22.4	Yes	56
SL03	720	26	Yes		20
SL04	560	23.1	Yes	44	46
SL07	1050	26	Yes		13
SL08	720	27	Yes		24
SL09	800	26	Yes	32	32
SL10	1010	26.7	Yes	22	22
SL11	1150	27.7	Yes		20
SL12	540	25.4	Yes	50	51
SL13	730	23	Yes	48	49
SL14	1370	32.7	Yes		12
SL15	650	23.7	Yes		31
SL16	770	24.6	Yes		29
SL17	920	28.6	Yes		17
SL18	770	24.7	Yes		26
SL19	810	24.7	Yes	55	54
SL20	1455	29.6	Yes		22
SL21	805	28	Yes		50
SL23	780	25	Yes	22 3	22
SL25	930	25.9	Yes	58 3	58
SL26	570	25.7	Yes		13
SL27	580	24.7	Yes		16
SL29	810	29.9	Yes		16
SL30	980	25	Yes	47	50
SL31	510	24.9	No		13
SL32	640	25.1	No		14
SL33	680	26.4	No		20
SL34	760	25	No		20
SL35	634	24.7	No		51
SL36	920	26	No		22
SL37	840	25.6	No	20	32
SL38	1100	26.7	No		13
SL39	1000	25	No		13
SL40	1270	31.7	No		12
SL41	890	30.4	No		16
SL42	840	27	No		32
SL43	930	25.1	No		21
SL44	1270	31.7	No		12
SL45	810	24.9	No		54
SL46	1250	27.6	No		20
SL47	640	23	No		57
SL48	1070	28.7	No		20
SL49	617	23.7	No		16
SL50	910	27.7	No		22
SL51	670	25.3	No		29
SL52	830	25	No		26
SL53	510	25	No		51
SL54	640	23.9	No		46
SL55	690	23.1	No	21,43	49
SL56	660	24.6	No		31
SL57	610	23.1	No	46 3,49	46
SL58	900	27.3	No		18
SL59	640	24.7	No		31
SL60	940	28.7	No		17
SL61	830	28.7	No		18
SL62	840	25	No		26
SL63	890	28.4	No		17
SL64	600	24.3	No		16
SL65	930	25.7	No		29
SL66	1390	29.4	No		22
SL67	810	26.4	No		24
SL68	630	26.4	No		24
SL69	1410	30.6	No		22
SL70	890	26.9	No		58
SL71	700	24.7	No		29
SL72	780	25	No		27
SL73	990	25.4	No		50
SL74	840	26.1	No		58
SL75	890	25	No		50
SL76	890	29.4	No		16
SL93	950	26	No		14
SL94	1010	26.7	NEC I		19
SL95	720	24.5	NEC I		23
SL96	700	25.4	No		23
SL97	870	25	NEC I		14
SL98	670	25	No		21
SL99	650	24.1	NEC I		21
SL100	960	27.7	No		19
SL101	1250	28	No		46
SL102	1310	28.6	NEC I		46
SL77	700	24	No	21,23
SL78	800	24.3	No	55,57
SL79	700	24.9	No	46
SL80	850	25.9	No	43
SL81	636	23	No	59
SL82	730	24.3	No	23
SL83	1060	25.6	No	23
SL84	920	25.3	No	21
SL85	610	26	No	45,53
SL86	860	25.9	No	46,54,57
SL87	820	25.9	No	43.59
SL88	680	24.6	No	48
SL89	865	26.4	No	21,44,51,56
SL90	920	26.9	No	21
SL91	960	27	No	48
SL92	760	25.3	No	22,45
1 Day of sampling for each analysis
2 Participant naming according to supplementary Table 10 in Warner et al
3 Identical sample was used in both analyses
