# Supplementary material for: Gut Sphingolipid Composition as a Prelude to Necrotizing Enterocolitis
Source: Sci Rep. 2018 Jul 20;8:10984. doi: 10.1038/s41598-018-28862-4 (PMC6054655; doi:10.1038/s41598-018-28862-4)
Supplement: Supplementary file 3 — S2 Dataset [file 41598_2018_28862_MOESM3_ESM.xlsx]

## Sheet: Supplementary_Table_1.txt
Table S2. Broad Range Metabolomics Peak Area Ratios
GROUP	Cases	Cases	Cases	Cases	Cases	Cases	Cases	Cases	Cases	Controls	Controls	Controls	Controls	Controls	Controls	Controls	Controls	Controls	Controls	Controls	Controls	Controls	Controls	Controls	Controls	Controls	Controls	Controls	Controls	Controls	Controls	Controls	Controls	Controls	Controls	Controls	Controls	Controls	Controls	Controls	Controls
SUBJECT	SL23	SL10	SL4	SL30	SL13	SL12	SL19	SL2	SL25	SL37	SL77	SL90	SL55	SL84	SL89	SL92	SL9	SL83	SL77	SL82	SL55	SL80	SL87	SL90	SL85	SL92	SL86	SL57	SL79	SL91	SL88	SL57	SL90	SL85	SL86	SL78	SL90	SL78	SL86	SL87	SL81
(R)-salsolinol	95509		201988	84373			106167	70945	405682	83899		109403		129890		436951			178506		251640				50157	540574		473075	230902	164932	539510	197828	138842	100454					139780	106987
1-(1-enyl-oleoyl)-GPE (P-18:1)*	9434306	1692196			2979234		21673960	2457607	1690553	402852		2407007	1034603		1075038				989021	212277	2339422			2746424	1565640					5715709	4917363		1083131			1191839	907822	607726		184301
1-(1-enyl-palmitoyl)-2-arachidonoyl-GPC (P-16:0/20:4)*	406220	226948			455763	176824	1011592	302652		158592			1339462		749618		107144	824052	227095	538068			211204		572464					493736
1-(1-enyl-palmitoyl)-2-arachidonoyl-GPE (P-16:0/20:4)*	360328						498452						89961		84067			282324							688767					867278
1-(1-enyl-palmitoyl)-2-linoleoyl-GPC (P-16:0/18:2)*							447876		274217				380731		449287			277558	148157				325201				151206			431026										317998
1-(1-enyl-palmitoyl)-2-oleoyl-GPC (P-16:0/18:1)*	228947			187517	584257		886951	169324	349634			492369	2864256		1119110		218294	679266	650396	327387			565188	343382	180253					674452			3219999			244012	5724045			5345203
1-(1-enyl-palmitoyl)-2-palmitoyl-GPC (P-16:0/16:0)*	3526198	826042		575499	1475538		3362809	622469		1167628		1467853	49081676		1504629	933778		502249	2144982	2106292	383638	1190117	825045	307716	1348412					762237	300501		2413338	414503		322250	2477806			9553947
1-(1-enyl-palmitoyl)-GPE (P-16:0)*	10773305	1464632	98285		11828722	2664319	24649288	4319202	3178076	1489930	267678	2854961	4738110	1481203	11749416		1135476	2730997	2696031	1315103	2504650			5989974	5393812		260253		1449451	3948707	7738131		3449186		1143733	2294299	5235867	1849323	383959	575297
1-(1-enyl-stearoyl)-2-arachidonoyl-GPE (P-18:0/20:4)*	334224				449031		661236		780794				1080795		319117			1020069							517792					816614
1-(1-enyl-stearoyl)-GPE (P-18:0)*	24255878	2464471	665268		17104914	2751519	54249372	5929704	5816404	5511589	461214	5039806	19794494	4951644	45986256	1318808	7148265	11544072	3834808	3682766	7686504	3330257	956217	5430051	5415042	359912	2814658	489559	2134707	5784381	9122885	211862	2782394	5653230	6009598	4577289	1676484	2744479	3491353	838840	1620273
1,11-undecanedicarboxylate		85662					56629		38766	96799		75847	140296					46072	883157		52341	564989	167784		63941		92176			150774				79962	47101	132843			96877	130515
1,2-dilinoleoyl-GPC (18:2/18:2)	488476			822953	274396	476813	4595838		433840				1582399		439178		818509	343767	847235				1018527		717045					12189207						722979
1,2-dipalmitoyl-GPC (16:0/16:0)	37342872	50240136	3553687	19211596	18624762	63785164	84181768	11560854	11481380	18457316	312882	5949181	633967744	2584254	27462458	12337726	37145600	24641166	23116414	85419520	3011796	42236532	11591409	1680101	68025320	1724693	2308276	1824626	1486175	24692202	22314710	6645420	8436199	23151582	2193330	8561458	2666674	6068346	3133810	3330160	11176535
1,2-dipalmitoyl-GPE (16:0/16:0)*	2726313	1942326	1608108	1228971	1498840	3451375	5821732	4103135	1543985	3986499							610636			2228079					1139845		415050		1604978	1048215				601893	185544	1822769		1314811	544078		386582
1,3,7-trimethylurate	149162	217267	162473	72753		66488	64303	207286	139288	762217	255290	106321		115781	818197	271070		506972	173339	172447			46046	128821	510975	104624	259871	1308012	236062	323759	174019	392914	235080	103393	576305	159777	236251	119252	1129108	628115	204471
1,3-diaminopropane	375470	2030087	7135006	2153052	3876310	8065360		21427830	8987173										3418115	18026744	730949	180464			193893		4720106	328440		1347872		248792		1366933	2243031	865930		1377761	1064199	758020	777308
1,3-dimethylurate	369106	1267777	478179	190739	240076	329372	86100	1724559	86743	447932	50201	36144		53663		472632	938484	399971	102373	498640			252302	97870	857030	71656	484860	723465	202678	279059	639461	433470	224910	467783	1002157	451412	283660	453553	1060894	2699468	2430380
1,3-propanediol	1089917	193714	3230549	503508	4686894	117552	256848	194010	5155351	810664				315066					4643145	5624307	14151853	201830		980992			581518	1272937	24135	219207	1215503	4314737		52251	541853	4762744	271316	600405	611309	429727
1,6-anhydroglucose			305798	159436				4740297	98996720							5216948	378713		8446638	569154	2730900					58604		1891226	4418103			974090
1,7-dimethylurate	5559347	7719895	7236220	2230692	6661049	4436814	2386762	7883199	675968	4877904	173320	395843		696891	429979	1934900	8651366	1675495	575630	2706642	482634	148423	1849418	2869317	7640385	3523355	5262799	3955095	2151952	1713909	2227203	5534229	2395387	6987142	9209426	3846704	3108667	5370447	7199751	15694049	9630922
10-heptadecenoate (17:1n7)	145274768	87733624	141929808	240817952	136650528	216342832	346572512	67902728	18645216	152500336	21314268	240816528	9494848	162176608	12433436	58423724	62963396	26783080	125574808	86258056	240737216	24042910	19091006	68940064	179386528	32152276	102859048	107736856	181794144	165084640	146273328	69140608	5100339	64734808	63820172	78209104	16144382	101460952	135494352	34694524	151330448
10-hydroxystearate	4039500544	1923147136	716505088	7937602	1553515008	2009436544	6231679488	3640180	541068032	2106832256	4156465408	6372021248	137450016	6960789504		6288123904	3980010	144445776	11001631	1220987648	2792328192	156908032	15401139	1579135488	4885931520	7289849856	6616765	2028018560	5522343424	1308791296	3813106944	2275973632	591894592	4837110784	1409886848	3109765120	1628373120	6582578176	6040112128	1524757504	285105824
13-HODE + 9-HODE	80506232	38013252	25484194	29006186	32638182	16587032	71842288	34046028	77335640	81534840	19245170	64041744	57376308	65632840	4232436	669930240	35245104	40744544	2468899072	189677088	38318740	16017937	179487136	45838496	34273048	90341112	235130832	33456548	126715528	65314088	51957324	89264496	7092196	9031673	129596032	163488048	6687897	163739296	161597776	58185816	66545460
15-KETE	4389784	1661218	2489205	770547	5145616	567473	3949469	4434349	2395526	2868514	502495	8614645	5152880		672932	17236346	3799864	6122000	12917380	5467150	14132765	1112085	14837894	7136241	1697848	2002932	23494554	6034865	16792338	2191812	11399973	12170613	417072	565575	7583481	3013884	257061	2946773	9462291	4326794	2031053
15-methylpalmitate	50887348	84632168	52229640	102083936	86452200	88740792	116812288	9382593	4208054	73744208	5840968	141699936		18701644	10932785	15979813	37541424	7013621	39862560	14550008	67910912	30338418	25840558	35683000	243971168	17717704	50995164	19574428	16090282	93514192	101720272	30460934	3958103	79393184	28083982	85459232	11293074	81581128	119137768	27741304	166038080
16a-hydroxy DHEA 3-sulfate	10824862	8478608	20552552	3028660	7747312	5488809	287798	15700708	708104	25668400	7981277	25978188	89146152	15042316	83552888	40527588	226019024	5602682	4662159	28362164	9044806	8487842	9357311	66894396	2254495	43318184	14484761	16338326	28974318	6580075	12327912	5323533	61392844	1550639	21366256	7184721	38464348	17391792	22301536	18640482	6670377
17alpha-hydroxypregnenolone sulfate	857001	188650	501173	78385	339474	129902	55037	557871	52096	712144	1051248	1176560	4574570	4651647	3110333		5232709	272900	658572	783653	408817	539333	691586	3558667		1569434	206899	474881	644635	135405	281057	360238	3430699		634062	116997	1924427	434661	713247	528825	135240
17-methylstearate	3002964	7458625	4877445	3246029	6413619	8926841	7311843	530799	204579	7116119	577201	7822780	1658584	1549597	1234445	1130748		5168620	2184931	1256701	2321173	9535354	2233068	1294292	12986772	1064482	1372823	1575579	677433	17595600	8089047	1529476	475236	3470834	644600	1453984	708510	2522858	6011862	1191462	13260693
1-arachidonylglycerol (20:4)	3946683	828211	897134	6560595	12391399	3194581	9084860	3800007	658113	290106		6134564	63310	570898	426882	2604108	413869	699027	6273215	14971866	7952274	1840568	5408656	3164229	6562291		954227			7415267	4831262	1650985		4299070		1000115		1020757	438054	552222	925530
1-dihomo-linolenylglycerol (20:3)	2469339	1185204	7627685	1247763	11377871	5973200	12519782	527982	291229	2257597		7267552	2374619	4266527	1680062		2235548	2539545	148545	9332602	10060758	21251330	92065		12811315					12018073	14928652			7700687	84567	922624		1396865			2055498
1-dihomo-linoleoylglycerol (20:2)	6245653	2331062	5552586	733192	6656757	6397351	4889990		167437	5661789		4425489	909306	998026	1031069		636203	1592061	422144	3229941	3539700	14346607	125267		7460800					42676256	19179666			5062582		492414		718030			6632632
1-docosahexaenoylglycerol (22:6)	7209808	3160935	6862773	4479530	27995396	5907548	10578069	11839828	3826055	1280364		7841578	1575126	5089040	1585055	524799	2144693	5423012		22439998	10023103	7585508	1850582	221071	10066979	87128	227665	63814	355764	11537259	13683074	1326268		14149864		2282674		2002435			2213563
1-linolenoylglycerol (18:3)	7356902	1800521	11169250	9344042	25852194	10306439	33552198	3594190	4145932	3130486		5432695	153527	1540643			489839	902701	301067	155333184	12187376	1525321			11286932					13448527	23535462			5128275		1460922		1890857			2969937
1-linoleoylglycerol (18:2)	2155529	2225293	2954582	1529439	3108969	3012200	5795315	1008985	1879008	1533098		1722892		870356	224608	265921	418287	670019	1433411	5584697	2808347	633030	769825		2736323	1083497			1461616	4824484	2202883			3503367		2079161		2211998			2534004
1-linoleoyl-GPC (18:2)	11962008	1235834		8546297	7777585	6823816	42559048	13633875	1722372	414262			8671033	475263	4646128		2533917		12408686	765987	1317415	592828	292781		5503747					3912159	8088227			2407010	158239	609670				239950
1-linoleoyl-GPE (18:2)*	4141468	564054		6114136	944438	3636650	13554391	4034397	644944	1431166			118909		177547		681192			1652325	166840				1993812				1212103	1130147	3125703			538623		543304		462721
1-linoleoyl-GPG (18:2)*	626954	142940	158644	639754	1145737	509013	941218	488140		368573		193760	816267	216629	334227		645459		595207	1659419	461011	260668	441997		919032					703138	1489225	186406		220845		552565		559920			261227
1-linoleoyl-GPI (18:2)*							730930	153180	240488				556460
1-margaroylglycerol (17:0)	1272981	668819	238658			1998771	2874884		235031	962482		1715058	1916209	1207646	676841		512627	887950	522216	1688776	849012	2584128		75577						8617179	4289214			239297		140107					1370635
1-methyladenine	6475054	1517294	2977670	1620326	10077145	1252272	9283083	14870368	7052477	9485078	9349666	3541916	2347822	10436777	357362	23620760	8165710	2871672	14433663	4161314	3533122	10184863		7107002	11010188	7239802	1408257	16216287	10037121	14074769	9735431	9032338	15347166	4568392	6842769	4395279	13334526	3188750	17053260	8925198	2982679
1-methyl-beta-carboline-3-carboxylic acid			343412						501185		1318276	94557				1878662		125721	271344	476822	170290			194626		1086411	348344	2019580	178029	357995	671147	252156	997893		186244		1338010		241959	76013
1-methylguanidine								313798	775141		428520		800556		369466	455940	206893	348288	673358	153166					238375	114224		203377	341442	152936		230092	294253		180963	159172	230092	203500	613235	239408
1-methylhistamine	981289	1392813					362501			587401	12453835		2249290	6934992	433205	809380					100454				1138683	1381752		182409	410017	354211				625492		374183		523271	271865	346372	632306
1-methylhistidine	3117594	613893	3458033	1898008	18054796	833193	1599886	7849651	2978219	22581940	18308088	4667434	70983424	3103328	48987228	10177881	5036050	52782960	19398294	4379913	2405999	7172978	1066102	9285262	4263335	12461182	3522350	35709224	12389436	15039046	19578620	7996466	522644	2032010	6573260	4711064		2836951	14655365	4200352	6075351
1-methylimidazoleacetate	1026948	1458023	1046677	616195	6139488	758904	399091	4035304	811716	8905093	9041482	1464581	50366688	46383536	27892552	3845238	8941444	2940682	2260863	7922944	384279	4136018	958696	1073429	16154871	1075612	1257402	11070549	2237433	3725256	2893108	4882014	6958022	1336573	2307613	1359066	6999429	705110	6759661	5919516	4141846
1-methylnicotinamide	89927520	72173848	136227024	28164442	406282048	46116216	20534842	527864896	141960704	616824576	386967104	52348432	1306089856	155858848	530145280	84598632	168805728	248056208	265266464	117349976	43141000	297376640	102063744	111649488	439640256	41516236	50463592	603374400	150416592	406745952	635469568	305651520	100236952	30422098	226795776	149891808	198652592	45005872	783898496	278793824	121937064
1-methylurate	2638729	1230300	3884722	2454033	4600113	822495	951379	2026711	422067	1858300	357433	51348	12533759		12502658	3792742	12503696	2152891	546647	12434371	15149256	4935795	796179	294598	3177025	1354911	5664768	3643175	1268216	422361	1220819	4231060	1699712	3058022	15142507	1200372	2666732	1509360	16247678	5355527	1600383
1-methylxanthine	570521	355437	377776	1517924	2480968	620396	780117	2964521	1321012		450385	2642322	1080316	574346	218469	214001	10614707		1106634	282047	445258	358682		11183879	144547	2182905	5105079	1239759	4648201	1897322		1177631	1313086	2615386	483222	2358139	2950717	2015742	502204	333629	5085289
1-myristoleoylglycerol (14:1)	231044	319879	669214	1871725	399250	791741	3646632		270448	212898										513246	1002806				1872652					425486	384190
1-myristoylglycerol (14:0)	56767232	71870168	104641128	48778028	80451952	145051792	198518160	969223	3946366	22485312		13962761		1433975	865107		1301931		10437348	24840676	31168628	17913160	4020033	592981	77766912		586387	1174370	704637	101893336	128027072	1474306	503810	23818468	755775	4948579	436228	5296116		350074	28172158
1-oleoyl-2-linoleoyl-GPC (18:1/18:2)*	1668841	942918		3945544	2365005	3141673	11331332	1207039	6323998	627590				106237	1773630		4015378	1582325	8833521	2639335	833334		1442762		2873566		777989			21461046	1523049			295638		2369876		1857100			735376
1-oleoylglycerol (18:1)	21286894	9769716	12319373	44050712	60387168	45460000	50062764	13175744	10670174	2741725	2073083	42740676		1265526			126146	818132	303985	86688512	39709320	3591703	14713843	21815640	82685032					54136092	47326520			90851680		37350948	139148	24176968			16144530
1-oleoyl-GPC (18:1)	93446424	5444856		41723932	23859032	30753534	289411712	65532192	26909652	2234163		2254865	74087448	1035734	17828784		12480535	2008393	218414400	3453175	18673534	4069967	2782989	1134043	22296636		295237		605361	46251908	48417844		492120	15093094	1080236	2679179	577267	1091061	390533	2172144	345058
1-oleoyl-GPE (18:1)	43376956	3360674	2780317	23484268	3918171	18436850	110429664	11176256	15120029	7883003	442653	1220924	3075706	757351	1241251		2782895	209245	9163103	4119326	3431735	843907		1781722	9404508		229640	491008	8979477	29515804	19065434	155874	773454	4989184	1524863	1991004	429285	1188976	2189546	1032122	1187859
1-oleoyl-GPG (18:1)*	1388164	223875	503550	700377	635061	401862	2309346	1458625	154731	953197		1098708	345288	278665		186487	802640		655845	1007863	367182	747278		708494	1022548		72932	1609870	574693	1466066	564504	510914	610419		1018033		279641	221993	678150	335962	248725
1-oleoyl-GPI (18:1)	525994	273580		2597998	168523	1104203	3986947	6121059	1771032	252288			4408937		147122	378540		82201		2975140	1031287	541077	1014050		3559456	759831	133235	940804	746507	1204907	1398209	1310934		415563		1168968		1156912			855115
1-oleoyl-GPS (18:1)	578838	419326	472547	1992004	1182929	1905545	1000309	243615	1180165	930693		381729	518188		1485376		690118		471401	837244	612965	516130	292272	193223	3715954	683847		185872		2069713	552189			524066	111507	1731841		2026693		236401	711681
1-palmitoleoylglycerol (16:1)*	7190944	7730271	19203762	24118618	23868122	49617356	46193068	622379	626476	7717148		10790893	1581534	1877044	3448338		2079126	2825196	3853170	16315553	18815252	6038800	444931	205318	49583704			304975		41007612	34367988	1705853		14389027		3650820		6947101			13299613
1-palmitoleoyl-GPC (16:1)*	3390848	235087		1099212	526731	1478632	17695906	1136472	352577				10630306		1875056		2117273		3880054	174818		432087			1106893					522342	537521
1-palmitoyl-2-arachidonoyl-GPC (16:0/20:4n6)	1480680	1382357	330223	1503009	1778266	1291621	3318910	813028	718741	1366243		313525	19408546		5193638		14605788	3139281	1524293	5411516	244570	494846	2251137		3178081	348423	227941		120387	10228408	1320980	300373		297125	129937	1022757		449121		195084	547264
1-palmitoyl-2-linoleoyl-GPC (16:0/18:2)	5139584	4782977	755713	8344669	8024508	10009934	15262362	2775025	10175000	3384302	176659	589687	86850080	2072685	45209092	838029	122672672	9337892	10850557	15004310	937200	4766105	5154200	171432	12472052	1406258	2460995	400141	625052	24997984	7010207	996822	429907	2626896	847224	5725107	353186	3648118	745464	1138783	2977146
1-palmitoyl-2-linoleoyl-GPE (16:0/18:2)	5498477	3929972	2339561	2339082		3049150	5111568	6000643		4573417		553558					1517559		396255	9548057							1110318		2036852	5869282			175552	516670	1438094	2266026		1617162	2361253	2008551	779427
1-palmitoyl-2-oleoyl-GPC (16:0/18:1)	11966816	7093738	2906068	13543659	22622050	16479259	27396818	7943617	18971350	6971405	341610	2748999	126889296	5839745	76346104	4855252	131266816	26566004	26825904	35955740	2242928	9050078	13328893	920500	30406268	2267308	2928173		1807728	46230468	11901858	4090557	3830702	9892536	1216550	16221196	4366060	10658285	1054292	2436254	5355999
1-palmitoyl-2-oleoyl-GPE (16:0/18:1)	20793172	6723385	4907114	2758688	1572271	6442796	7069836	4987203	910471	8714276		1198585	1095581		67600		2090717			7272509	180930			1059315	1553217		572819	155173	4155583	15602841			662510	569457	700859	1657077	477736	1491234	1858961	1546016	1086953
1-palmitoyl-2-palmitoleoyl-GPC (16:0/16:1)*	3475664	2058301	345230	2626314	1033221	5375950	10475999		2753139	1219897		271512	36393944	203073	6229097		17153646	1413819	3282602	7332625		1213332	953473		4658414		149569			4509436		218668	692411	1349989		1138451	651396	566601		136204	536153
1-palmitoyl-2-stearoyl-GPC (16:0/18:0)	5441175	8638447	993474	2786582	5428054	6558255	6948449		3089021	1652766		1191700	65410628		5020029	3703318	3341178	7852045	8227891	6128121	1011187	5292655	1916384	227117	10976226	264090	1004596	237902		5307812	7356392	979567	699356	8203980	496373	1689316		900422	792640	482363	1066697
1-palmitoylglycerol (16:0)	193358352	187302896	428207552	372359968	1095693568	1337519232	1117369984	18031260	22146684	112045264	2412216	388821824	74953584	208969648	184546112	7022729	153863664	123704456	55798816	625033152	296451552	328052192	21993366	7622723	1148815104	2035667	6001827	36337936	6337519	948996288	1730039552	17335614	3521322	982899008	5900273	67249704		89285112	7560738	2790308	239189264
1-palmitoyl-GPC (16:0)	262670816	67244112	463047	155989744	151738912	159969376	1018259584	237469360	11966514	36165176	736358	9695895	310354912	27505456	452444352	11558788	420208480	41935756	168752576	25745112	23482996	29900742	5461589	5470920	151262080	916584	3696450	1553480	15605367	38077588	161639360	1832187	2580297	104568608	12868772	6811918	1878259	6019915	8182079	13133639	4492628
1-palmitoyl-GPE (16:0)	151755024	10422430	13825602	27080110	13380991	31298282	458308416	60530096	33828484	37185784	2795159	2104135	11544384	3594470	3789681		19529360	590989	22764476	12669870	12488456	2852374		5225996	23789714		2858274	4538007	63073988	41655040	13594936	3124301	4607991	19477188	8163551	12559913	3202925	11241517	12389908	8657919	7756337
1-palmitoyl-GPG (16:0)*	9198255	703797	2291453	3535658	1209813	2380606	21837432	4156327	1112063	2450088	232681	731820	852124	419305	163308		3116803		1445871	3363490	1118245	578766		522062	2845794		569304	4053159	7169263	2092518	219129	1971917	661729	1257861	1828312	1919248	395011	1527719	2078516	521795	1237821
1-palmitoyl-GPI (16:0)	1153779	574776		2442645	332679	1152495	5229302	3458673	656698	855896			18828306	1494365	1979980	113365	1991214	831811	156818	2771848	496726	4376294	2380586	267841	3248177	123689	307650	1818544	597682	963788	1377369	1587728		574295		735693		638496			2425907
1-palmitoyl-GPS (16:0)*	527900	538942		458549	565617	548140	942702		205781	422133		332262	3723911	157777	3650523		2318082		335251	1034572	419767	2225403	405860	565129	2538994	184150				1711315	443791		483667			411430	487279	705409		172635	1093308
1-pentadecanoylglycerol (15:0)	1612613	1321885	2342115	3300167	5705875	7715839	15533680		458532	972786		2948854	559353		587928		3052652	814040	644947	4147851	3288980	2067367	287616		8955850			264296		6507467	8280451	158851	158544	3255693		816314		898672		116545	2380622
1-propanoylproline	148655		321459				217535	401969	619920		2946577		157805	160685	140000		361695		415393	346637						463041		208989	792049	358455	193735	291832	1176229			172701	1691175	161186			70823
1-stearoyl-2-arachidonoyl-GPC (18:0/20:4)	1246467	650660		1252457	437147	705360	2470764	586508		511963		194258	41992416		2395482		2528921	4342601	3157544	2761000	257720	619868	1242008		2108752		117587			10263873	747076	227169				216362					138610
1-stearoyl-2-arachidonoyl-GPI (18:0/20:4)	268011						589670		805913				21163092		2951459		1174324	577483	251496	503073		358441			437209					1065296
1-stearoyl-2-linoleoyl-GPC (18:0/18:2)*	4321449	1861895	419760	5090802	3596478	4260908	12906497	2158896	16638784	1302274		571474	59865192	834327	11844194	459455	15908355	8492293	22934944	8544767	1145480	2563681	5558426		6135084	352954	1203151		192469	31048420	3633033	711373	431461	1129251	256545	3421115	286820	2241233	121221	478480	1126836
1-stearoyl-2-oleoyl-GPC (18:0/18:1)	2741412	834398		3015078	2635630	2746152	7710685	2781107	6199331	740627		446092	69436528	989310	11702454	1138429	8204288	8940028	13622221	4167890	534447	2635628	3437685		4013905	312781	434059			8782323	2425457	1063461	434990	1061403		1629880		735311			567521
1-stearoyl-2-oleoyl-GPI (18:0/18:1)*									1436123				10651607		1507918		316419
1-stearoyl-2-oleoyl-GPS (18:0/18:1)	1452738			948288		612919	832685	241804	899527		204796		55283240		14425595		1081977	1462314	1848920	177235		1479755							612195	1012952				690652	807856					794833
1-stearoylglycerol (18:0)	268999	350030	741971	1395313	4249844	1990325	2719424	448753		421516		1217660	3445638	14571390	1532365		3606696	705035		4221422	384303	2390916	898902		2150084					4879917	1840754			3535258		653292		799256			968730
1-stearoyl-GPA (18:0)	802836	245512		252444	1204814	1447125	1877889	312298		2103509			1047636		2427434	312821	585784	119854	1209909	811000	838494	143068			580596	259118		517927	588166	1266521	649139				129637	28305	87439				365267
1-stearoyl-GPC (18:0)	228470064	56378880	702130	92883064	44691484	85330552	722868736	214837744	30053146	27384138	287132	6544157	290846336	16422055	143431280	29352242	96494352	62545968	459607808	33812424	56686132	29044764	9086627	4228175	75838256	1142048	4247169	2094097	6232673	110617264	167400720	2414571	4410523	58362716	25315470	2610996	2320927	1145745	9822289	8689613	3218525
1-stearoyl-GPE (18:0)	68269464	34617084	1191541	58519592	24560660	73586408	165278720	29326644	18688720	10972964	390988	2722951	55824784	3417121	26295698	2900512	12776574	11423021	48454144	8829934	16054395	5909878	790946	1877513	35017272	276524	890018	1091922	4336238	48304780	98173264	540824	2195657	44087828	5363429	4788995	1209077	2271296	2682912	1355853	2378928
1-stearoyl-GPG (18:0)	757199	106944	565644	82637	419578	295322	2847990	313240	255018	700865		409040	2366208	1932322	647082	1208913	933159	690131	1657111	917274	253444	3641901		297744	931080	119574		1387875	780790	654026	1143811	1009281			332567		65181		326820	106807	330322
1-stearoyl-GPI (18:0)	6878554	9487437	3519773	12575533	6333205	11730137	21242954	31499450	8773854	7832639		326947	72783488	23937292	20240138	18282726	14486079	11140642	2519258	19726712	6263732	32140796	17916620	3994782	35460800	12256207	6747718	32278634	13879843	16814418	10412440	25894122	5022027	16951268	1011547	9581003	2296617	8280153	403528	1952062	24488560
1-stearoyl-GPS (18:0)*	18323010	19286398	17357922	19984740	35225712	46852956	30985180	8238462	11156650	36503528	964162	9723308	84987128	9629745	83719048	5686716	58453868	15831920	12162614	21257638	12494934	49439808	12957039	5889031	103047384	10259108	2804945	20718676	2586255	37382468	20449256	16502781	5709967	51051164	12128077	28398172	3579966	25975180	9541104	10740137	51038420
2,3-dihydroxyisovalerate	1567381	666140	2187869	481307	2759070	478015	2566368	5839348		1835763	701812	4604467	565059	778208	133269	5907046	8044672	165409	2495324	1873534	833489	405698		5529101	1261061	1118339	86192	16273710	423925	2177080	80356	8916532	9197786	7187283	581928	859886	5566853	660306	437867	591452	767192
2,8-quinolinediol sulfate	181297		358950		46406		506698	1895925	8040624		218800					406355	49210		874818	658790	69325			800118		186860		1197960	446782	372801	46356	1179529	2494874		344695	38175	518740	9892	228040	154034
21-hydroxypregnenolone disulfate	4772312	3472021	3032365	338853	3038554	234984	352861	1688587	122889	16762638	15293112	6613237	194099408		336764672	11107193	254889488	20819644	8703431	11687436	2052584	18676642	3814825	12845102	527087	3221427	11012972		3090090	1577502	1510450	864399	19250344	225350	3947461	739916	26982426	940458	5979741	4299892	3894335
21-hydroxypregnenolone monosulfate (1)										63744	152136	52315	2315777	72317			677658			40612	79740	810679	79381	184750		112697	66111						209858		179538		270055			141160
2-aminoadipate								156876			658554			205163	42717													395254	86365	106176	219845	268329	376856		87530		154776	42729	387505	106384
2-aminobutyrate	47109572	9229368	68415784	11951980	29625062	14139288	26547362	41001096		23450730	19063290	20472044	4287055	8948358	6298708	35158888	16328201	13243183	21472176	40046804	17765902	4828840	4788323	36373232	11113241	70479528	15705760	173060176	77258344	67638320	31169340	89871912	86228224	15913494	69896152	40618236	72562576	29856958	33795080	16351938	8975561
2-aminoheptanoate	679656	294785		301362	219802	280227	442036	207856	261327		210481	468541		678101		2109575		527333	1381537	826365	557951	233952	416183	1012373	383631	409636		600135	800184	548373	932955	627572	256360	269066	1760112	2272426		1560067	957825	1257517
2-arachidonoylglycerol (20:4)	447038	168809	861062	432449	1883669	177516	2020858	176214	169492			1228752	298467	682161	527402		681091	712626			1159281	3870957		142369						1605742				538234
2'-deoxyadenosine	199589		357876	256513	124321			688279	926025			326352			378404				491527		94474			417211			134388	136680							54837			84966
2'-deoxycytidine	255385		998201		704812			1681780	479051			4343228	392703	155029	3939633	914573	3099155	310992	10414263	364425	438765	2526338		4704755		878594	237524	167879	409921	239818	3161049	248279	10958477	353394	480565	144730	13928349	291861	604284	1293692
2'-deoxyguanosine	1217508		2293618		333588	327027		361220	347851	102226	107169	1135292	3449866	69134	7342559		2612749		2408966	552067	454933	279788	1409375	1228543	103700	70033	1399036	282661	92607	360421	282250	438523	1484602	345987	486494		1695476	99001	1703679	1332209	301728
2'-deoxyinosine	1036343	30543	2658309		650566	592786	40419	3048336	320245	49338	152006	2136677	3133818	68628	16592831	33813	2722558	45695	4467496	871228	650566	270837	2910156	3269387	51394	154777	1202052	743264	164884	851810	497277	497662	2652691	729661	990286		2785380	45030	3078031	1568349	322107
2'-deoxyuridine	4005428	19458	15313122	2205169	487532	676677	535393	1027777	4225752	1647842	770308	4737865	2028059	295489	17012560	1586980	2923362	1412000	8455516	93937	803481	390170	2798785	5810931	649172	4298540	5094407	3827191	150961	1028518	1019525	2005282	5202641	2298679	2290107		5315652	108553	9191996	3301912	352754
2-docosahexaenoylglycerol (22:6)*	190469					143628	556194	59691	43987			243146	175700	341116	227980		220045	698478			322989	991865			278911					433307	939040	117376
2-fucosyllactose	3333481	6329414				189205392	696153			7443335		111073504	4692344		4141849				127835	2757987	148080832		84216	74878800	140446112		230817			4314910				137332176	634747				573475	387281
2-heptyl-1H-quinolin-4-one (HHQ)
2-hydroxy-3-methylvalerate	13176958	1553848	18662026	81784	3602356	2214141	5840272	3452422	30762818	3359205	2582900	6949895	516315	1420336		12259212	389088		3499489	8068451	18754900	655235		7076981	10125050	7330585	724687	10854228	49548420	3025322	4095271	10466318	34971180	3656759	3916057	5917261	23952892	4648403	4064612	6666694
2-hydroxyadipate	685634	136511	608606	679821		391106		2572392	1811215	697357	8558586	640589	1142989	2034800	730139	1525014	3770106	280019	4274512	1351606	146883	228838		1049935	868783	1573192	336493	2026573	3262435	1282372	749882	2906939	11870196	130354		432950	27337282	158797		3038847	120315
2-hydroxybutyrate/2-hydroxyisobutyrate	3658621	2325919	20268654	298178	7426837	605645	5041587	9996592	28601456	1340807	1986116	2912519	578104	1229296	1186595	2080847	1298548	2481652	9629784	5565642	11801894	624069	159275	5508795	11391245	830314	1405778	3266712	4705582	572563	3812557	7685855	6903128	1408189	4878055	1053111	8197949	755441	3938439	1252946	1060017
2-hydroxydecanoate	472964	108658	199992		366668	147291	263390		833034	337410	896319	327304	103492	308807		1327469			1068553	403741	474094			286939		751271		1798084	998210	311225	294238	1331501	844228	215793	2024711	81813	740184	258137	2111746	386407
2-hydroxyglutarate	241717488	140459520	146803584	30063436	85353128	97561680	383756032	118227168	1652801792	94882432	22205398	122027752	24218574	611535168	9168346	132394760	330997536	7995487	21417682	31957254	54708768	13112743	3682579	418904064	128686168	108848432	13493937	59425876	49932100	73338168	128986768	89156560	2845355776	153862080	122602232	16216224	523444768	20803560	71576920	1581092224	6041888
2-hydroxyhippurate (salicylurate)			143951		74720	129834		257373		197017			882409		189280		50500		105454						127088			2777814	157100	53681	138990	772900			150661	34788				96553
2-hydroxymyristate	890148	1210561	2051744	2019029	904499	1390433	4781394	2339580		1607265		645420		1891776	216012	622566	566468	290210	2381846	1624617	562933		547330		812490	353477	707959	801326	1027450	1417173		3971541	600966	609419	516713	673480	1128050	705821	1222268	1015878	502331
2-hydroxypalmitate	1396315	1120742	2163680	1493532	1176313	1736617	2010490	864657	772801	5280582	1868680	2470310	3730249	8330709	2454059	2426244	9114988	13922501	2877975	3274980	2210498	10246785	870146	1094760	1716649	2081532	614851	8339093	1353191	5251776	1509996	22582636	875443	802486	960762	825497	3062707	1563862	2528623	1445616	2536250
2-hydroxyphenylacetate					309956		296307	1109281	172129		430382	260772	250387	257731		192388	754854				83924		195999	1283574	413046	160144	379071		301031	275700	555575		1142887		373012	1033476	969004		822301
2-hydroxystearate	2476716	1122295					5357876	193418		830850				3048276	2481717	3791820	797501	3195482	1736249	1044214	3435090	4755769	780693		2713775	2087396		4661080	1754253	2852819		5251285					1921817		5239643	1208555
2-isopropylmalate	515045		750443	238776	332847	170446	903769	866902	23940354	1197782	15226504	10863317	325900	265306	210775	811038	22886518	143308		1846411		572882		6981720	327637	1053260	319407	3522088	3747714	4634828	84569	7351408	23313762	357095	2164055	160201	10205119	243860	1207099	2382615	318523
2-keto-3-deoxy-gluconate	844791	167846	2218481	729915	458539	313176	791374	2269013	4341215	970162	5922929	3431509	3877689	2435765	1093125	4905222	4588698	1159864	730574	4069922	773357	1401562		3164065	667325	2413981	391475	3172836	4589966	1286913	636757	3551927		680656	442581		4146576	208976	324751	637419	826333
2-ketogluconate	138259	502229	4640715		50240	1229696		227637	1907823	1794959				441351	7165313		6715377	1957865		1261553	132915	180794304		605947	3731505	235430		766008	451432				804484	718791	2197854		1435583		1949019		1473811
2-ketogulonate								1049184	656056			118844832			7747029	2041730	841677				704746			84006512	324203	1896948					605688		5666448						501317
2-linoleoylglycerol (18:2)	15114867	6311413	23573830	14882210	46337860	23070296	43610880	5381423	10294399	8496222		17996488	2828154	5343325	5428394		8393531	10036663		132250528	26497728	28662070			24160894					42147080	38749900		243760	12711212		2489655		3441906	1820421		11605390
2-methoxyacetaminophen sulfate*	60334		71732		200558																				536864									521488	63711
2-methylbutyrylcarnitine (C5)	1628117	873645	912453				1147481	7567635	14560640		3571277	926352			375169	2103037	16013612	365164	2359896	3762998	463159				276161	1103237		3222681		565184		3057950				123711		88018
2-methylcitrate/homocitrate	440707		554671	390913	129456	298749	227982	240202	71096	518089	860293	231043	893095	799223	461021	181003	1215223	290313	68882	257478		221011	157238	1078211	283006	575574	178704	2062203	390238	841262	218309	1838666	1016983	154552	257720	333782	1549481	426334	355310	533045	163742
2-methylmalonyl carnitine		85055	158963		216677			515714		947714			749082	306283	297211	177302	1731906	492061	174805	254264	189955	336132		101391	330481	130624		384260	205617	97191	306587	253306		70718	162242	75270	138103	126412	148340		370031
2-methylserine	3975247	2225523	3467263	2749993	2537115	2586155	3208344	10122801	2289460	8921775	14510638	4886181	1201455	685740	2362600	4074892	5145679	6376155	2138113	13642910	1610540			6202481	1768508	5184832	5772210	6828382	6648829	16584668	2776370	2850157	1617934	1526674	7547801	4421219		3603483	9720010	1213054	1737686
2-myristoylglycerol (14:0)	4382604	8745762	13102180	4795404	8383895	15333151	14566915		1100082	2257947		1683995							1681240	1703909	2963520	2430971			10408142					9808044	12167544			3202824							3404924
2-oleoylglycerol (18:1)	22027204	7219635	71008128	37209196	121408640	77685080	99113272	13565016	26495516	9902673		68126576	4236775		9701972		10057461	36083288	4784870	406150272	94721288	53881680		1010533	104594912					141814208	106610408		1156161	66097440				12482802			27407574
2-oxindole-3-acetate					83615							124075		139364					20882					414059									382153				387591		75430	252841
2-palmitoleoylglycerol (16:1)*	802418	566608	1242023		1912194	3380001	5247567		107301			1017833			671972		468908			1290206	2222902	1122012			2618234					4523165	2247112	267044		1170150		297863		266500			918207
2-palmitoylglycerol (16:0)	19173058	21180350	47662028	27387844	95263408	90297192	159938064	2366535	3347368	5461627		36209196	15546614	15234036	18576614		18608070	18068272	5641193	36954732	39780544	45255600	3705263		105959688					133571280	161458080			105391232	1442920	6450408		9699383	1493403		24667822
2-palmitoyl-GPC (16:0)*	1503796			97217	531791	328980	5084184	154033	121434	221522			7211024		872144		2126458		1235965	35466	212008	446314			225205					459063	792900				36327					111627
2-piperidinone	29977060	37047432	26040372	43054216	56907656	49441508	11604060	3092250	8028905	42021072	49111788	45715820	99445240	220402048	94880392	13556444	47925880	34154144	9660606	14762419	47040512	57806316	66202076	982573184	25216030	24223130	58086908	24715516	8275495	43483060	14929904	26246210	520906208	80262520	50407592	74380568	445494272	47782660	25164106	80427432	116700384
2-stearoyl-GPE (18:0)*	3788916	1248129		1178927	1001582	2181020	12618198	484245	908174	645527			5638038		949993		911705	246164	2109122	188430	1030728	383283			1240693					2994604	6408895			579523	165343					56814
3-(4-hydroxyphenyl)lactate	21106322	20722110	2842860	17496944	30914866	53417092	24545792	110879304	38606252	27461350	1949007	5954740	23417612	2788861	6841388	10410286	19522900	3800235	32729694	3959558	4746292	4103387	1328034	19182824	18568342	6154375	20762996	6091749	5092315	12407006	9181455	5169672	1077586	27982862	6360173	3909347	819112	4155594	5053071	10074292	7012237
3-(cystein-S-yl)acetaminophen*	464909		297804	296434													180084								810106									617956	222834
3-(N-acetyl-L-cystein-S-yl) acetaminophen																									34485
3-aminoisobutyrate	687652									1997536	2883071		1340019		2610168					290194		337691		897757				1634698		540210	2389964	820691	1067211		2176876				7483744	785894
3b-hydroxy-5-cholenoic acid	73228										1465465			503211			157266	271658				77790						50068		83660			72047				107110
3-dehydrocholate	21826		2120072							116656	227623	37004	418377			299056	282740				112917			117967		78344			819075	134275			1928499				3479718
3-fucosyllactose	49082420	215254608	58729812	276660896	299036832	22938496	36071748	234405		107949288		84931296	1952513	54554988	28765178	1010956	3338973	1041895	18682004	6773882	71771208	34248872	144487664	477538	9961672	320030	616666176		2444785	71541240	74548240	307600		16007521	591222656	397465248		476745440	551288064	285908800	334312864
3-hydroxy-3-methylglutarate	4689399	6428457	9330569	5895545	22808172	10701059	5679381	41230516	14542205	62072384	32362536	6470873	95775280	5560847	11946357	11606066	9996361	9454232	13147097	13219752	3277294	27975542	14393694	11208233	90487520	15083049	9283654	77414208	31671766	43122668	27537212	39415228	44262932	9875493	21224420	13152295	20507300	9703710	87576680	40081616	17113164
3-hydroxybutyrate (BHBA)	3393173	737546	5094715	192859	5133681	1326215	2833941	749173	4434219	854183	1619700	4534558	354206	349148	251500	1129627	1562600	509746	908558	1545485	1125012		157899	14723147		657259	1039130	595426	657926	2231956	1522649	495359	3456284	857553	8115688	559782	2278296	699114	3178752	831734	412385
3-hydroxybutyrylcarnitine (1)	946098	226654	695110	235687	972617	547614	1340227	2093949	3150237	2264877	1610794	2181980	628725		401720	4700236	4992649	105183	911675	1004317	404311		189242	1420475	415286	2403896	495499	6288593	2652846		417040	3803785		365746	94947	555998		572156			301655
3-hydroxybutyrylcarnitine (2)	1741951	452708	858483	236620	1826279	721168	5110861	4033165	4569349	1033221	2861742	2787918	494456		261872	4648078	5318648	269717	1823953	1455291	822161			1815286	505467	3619674	270764	5854249	2096004	927785	454517	4456623	424770	993174	143030	820204	385159	536930	152676		185834
3-hydroxydecanoate	245211	89969	182029	82360		16512	262749	93056	675349	176316	130019	105731				126920	273442		798674	124167	116708			252395			87035	276538	208061	301897	155327	261710	140687		212027		117698	47163	94305	139773	34747
3-hydroxyhexanoate		500385			1534350			662448					508573	414804			410731	172342	2859946			169607		4835384			457893	1482607			678001				2412059			725253	2299582
3-hydroxyindolin-2-one	5424814	4347122	613410		2418418	958887	2003115	3434928	480920	1493460	847185		53148			84564	776761		5733066		4345492						1625966	631056	2674465	2663953					880194	1610140		1366802	384818	546339
3-hydroxyisobutyrate	142175		134803		270362	82737		312672	604274	358699	213018	709174	1129440	436063	1248392	336626	436616	270344	257748	624471	162394	178983		1517353	378839	290949	208703	1156593	206437	578068	937081	658815	1348618		955679	451337	679808		1351468	379309	393337
3-hydroxylaurate	979432	590424	1257053	1785938	607752	950325	576037	506622	251680	822972	657041	343596				677523	330376		4596047	436020	358167	54583	338364	543487	187815	270805	279399	265032	484216	1276273	499688	282715	464392	246493	498025	642726	649908	262705	481147	419867	95330
3-hydroxymyristate	5036864	4590817	4608863	5228907	2547868	7499544	3496950	4940889	672513	4764200	2315808	761485	143750	3542414	305352	828354	1100027	598648	8140716	2330117	892561	224401	2051534	721283	1151222	712754	1357736	1948776	1960989	4785922	928038	1471259	748546	967444	1684612	1954122	1825331	1203022	1775679	1205347	1116456
3-hydroxyoctanoate									753915		106251		469002			619798	159471	177081	5922436	393433	124237			315521		208286	224698	127299		172229	239452	132410			506658	147453		229573	283483	375441
3-hydroxypalmitate	2222016	2371890	2402747		567675	2095083	2122476	526847	333212	737685	1044095	1036247	1605458	1904218	2752076	1906689	2512840	1524155	4061114	565673	687890	948525	927473	516041	1176314	1655758	975684	2706461	819391	3247515	1349765	1927636	593989	591969	641243	827759	1548582	936883	2430288	1086746	1144311
3-hydroxypropanoate		305587	7608960	887326	1228318	452546	1425914	2188971	1589079	657175	632576			818181		3753652		1321156	14911309	10429655	802590			7219790	786348	6626042	7386384	872441	916500	849718	2241443	1096264	868684		1848650	6934592	1180722	4939012	1826010	1264943
3-hydroxysebacate	65221	45608	204795		556644	131559		296330	258907		200483	102447	197994	39255		672657	30819	107488	2952971	170098	147542	67623	160772	262721	381833	131914	183797	1637612	403566	781444	4215048	806721	249097	191015	800376	436022	301494	208828	6023014	849130
3-indoxyl sulfate	1057096	656279	359746		3932934	263741	632763	6626626	765895	20163866	2932715						192269		380663		118255						811079	6230465	4739712	9111406		1135320			5994493	2355775	143340	99777	38573068	1014653
3-methoxycatechol sulfate (1)								55500
3-methyl-2-oxobutyrate	984771	366008	248768	720721	1337896	555831	2073600	2042969		268907	115355	206709	327084	645091	890277	592548	1010661	1411074		800971	235192	343517	115444	745606	525635	716035	406187	230411	679464	5875624		173023	4794020	860787	1150443	729715	2450160	303317	547583	1920981	1123336
3-methyl-2-oxovalerate	464185			308955	462822		1018047	992351	143293			177162					1488580	522134	362262					456079		184213				1787304			2030606		196771		818479			769649
3-methylglutaconate		136934	87117		475559	198854		633872	140562	1821894	177749		3436414	100845	3458537	246799	186444	260537	412718			491322	77640		1314494	85137		2018810	294353	319851	1005571	794369	95438		253525		167640		1884170	485185	491165
3-methylglutarylcarnitine (2)					448248			280331		423136	129981		1187756		472943		944531	140437	1843835									333195							138145			167544	266340	216876	65306
3-methylhistidine	637651				1869402			857193		1541215	4402640		3807705		5996166	1159567	1018584	3981721	950359	443587		580532			1941862	556450	413826	3386952	1836805	1729343	1545965	1170951		142624	1519768	269622		182228	5242136
3-phenylpropionate (hydrocinnamate)		1777153			1137078							1049039												18818746									449846				209163
3-sialyllactose		4574197		8960232	52445			3983037		5247831			985847	7072046	671538	538036	710628	750811	3817543	4199592	11574878	537043	8123718		12712545	501814	23543286	4975138				1233269		2765736	3432158	15127162		16915074			14748576
3-sulfo-L-alanine	151667		96574		51361			179122		102439		57598	106630	136821		621291	118976	354727	495866	484360	110760			195559	73265	333711	382952	220692	580884		524787	297208	1113403		771650	171921	837882	171422	451733	260018	29748
3-ureidopropionate	6648880	1081919	288653	575242	795952	397262	4050775	2001496	1476214	2176914	70551680	1225165	9399919	1203494	2575516	1056519	1504951	862874	2042628	960061	128908	1020964	365567	1141169	2714619	273924	84440	4893302	16248886	5636421	10792625	3780034	5982448	399965	314920	1160525	4418927	887308	2878268	965321	472300
4-acetamidobutanoate	11631626	6070482	12057231	3027377	27561510	5561337	7812419	21977074	10044524	32312554	8490447	4803276	156253760	11055281	46710556	9816757	10044524	15445896	26633232	6424800	3987201	16087692	5123841	2391405	37234364	3306612	3996058	35406560	12543061	26166718	29451428	17653002	23536596	6511511	9416939	6013369	70821056	1596517	41272908	25163760	11613007
4-acetamidophenol																									160538
4-acetamidophenylglucuronide																									29431										146896		12251		21939
4-acetaminophen sulfate	1661179		1250656	213000	558380	104635	60264					26906	27786						85056	47679			37355		6223945									7285540	2856868	60063		137937	741291
4-androsten-3alpha,17alpha-diol monosulfate (1)	56400	86341								401015	1257994	202117	7340788	4189938	5309443	195359	6634603	830262	51857	237546	20474	1915719	108446	199584		81159	310559	61352	77282				670537				1402274		36043	128459	207169
4-androsten-3alpha,17alpha-diol monosulfate (2)	124597		76790							186496	252815	139122	1277509	718626	745350	606042	1199365	1831288	92360	84855	37199	432783	31744	264872		305925	162712	160497	190792	116657	42343	43414	574487		116483		655778	37097	113324	106715
4-androsten-3beta,17beta-diol disulfate (1)	192100	435885	135531	17267	276278		60926	282895	119503	1842246	2392424	190663	7690244	1215061	11271957	842367	7849708	2593254	1826800	374650	195187	1795384	487453	339059	126044	76375	386914	555635			181195	151488	364503		195023	86275	562975	270758	241004	502157	368972
4-androsten-3beta,17beta-diol disulfate (2)	6600289	13663034	5875677	856346	4341616	545409	388977	5298133	324085	36209092	21871444	14705187	315857120	34947860	373816448	29040120	396162624	51864704	18701824	21533838	4165449	21952316	4608320	17972370	2106444	7084946	16418812	11765384	12243256	7109700	3002333	3586818	28121766	296755	5582791	1596777	38772404	4243454	8868532	9610565	6489954
4-androsten-3beta,17beta-diol monosulfate (1)	46091					103076				38276	361140	43758	119351	51690	146183	301792	195879	188481	78911					158028		308123		65082	472038		52713		1634598		26195		1747345			25750
4-cholesten-3-one		141089	1756631	1485076	1738223	2282828	552544	528149		2370883		1237815	6862454	6463780	4349735	1916691	12862711	4088103	2747105	3314442	2336228	4670295	18503366	2701644	742042	1710586	7657693	7884560	2423956		317880	5579260	2200783	1516172	20793298	215822	3490151	399636	25215524	12857003	1347613
4-guanidinobutanoate	1963883	659869	961468	1154248	1909467	1655563	5878522	3795729	4931707	6046858	1967675	1233945	10314830	63196408	18161428	4192302	8094987	2191541	33708352	11137193	951394	4453433	4059450	2808807	2018746	2547154	1164213	2783511	2902526	3066677	1439249	3069467	90861832	965175	1561654	1560099	28702522	1299475	1979019	11651746	1133114
4-HDoHE	577366				120480		332321		176539	318788	446827	2086556	589717	4954849		1879038	423654	1563453	330213	1772960		478993		1214269			4159942	516445	3247710	379732		1388213	323838		3302055		547594		2458666	812520
4-hydroxy-2-nonenal													327293						769790
4-hydroxybenzoate	293801	161198	240384		704096	176610	212909		397994		507030	236712	488575	237238		426407	462775	463251	817464	497791	351396	4730726		267637	672968	251697	92175	1754948		1172888	1224651	1331659	591425		566881	178627	202121	169440	2127007	886768	102596
4-hydroxybutyrate (GHB)					10761616	3941214	10112590	1753455				2781364		3461941			8300795							14974335		698901			4502333				1911188
4-hydroxyglutamate	431138	124812	264001	1341129	389741		578264	3869891	4543671	149396	13131141	194194	119005	2067868	164243	4447487	1548091	938122	1253630	2076534	377939			340058	973634	3156534	916199	1308014	8545632	836890	239485	1644774	8950059	828843	773951	697566	1351822	769002	1442601	1145506	105463
4-hydroxyhippurate	92073	151583	385753	32523	1472438	164207	103846	235152	34327	2181528	17332	102552	9668185	12470	1175452		465362		1010336	83632	103354	68177	135320	175648	1420820	90187	59408	3462136	237868		5276052	397986	140739	108871	500869	210144	247598	80580	1955906	978833	151701
4-hydroxyphenylacetate	256352		456499		1326827	222243	179545	776748	556211	945915	700518	740229	458270	2150667		1849130			290585	893534	507629			2129371	431941	566097		3511139	523486	474694	825433	1117468	2809833		1981236	472909	3314011	574904	1860097	2622181	228357
4-hydroxyphenylacetylglutamine	83173		76532		246999					617713			523460			366269				29926	114164	34735			265420			1830774		159221	827128	371662			330648	27463		10283	2007336	383036
4-hydroxyphenylpyruvate	254340	145233	145878	1462460	618773	342979	2167472	646615	37359	246803	47639	57510	378092	134702	162970		404950	180597	141575	134029	56313	127356	101747	226506			239631	115760	310101	304333	251425	37796	1316572	123004	131977	162897	1240892	130470	71071	595849	282386
4-imidazoleacetate	788797	2179970	848684	2323638	19976962	6283914	2973276	3155058	930848	4169644	1029622	161397504		1115935360	624459	1995613	1424353	2912659	8455341	6263722	1709786	120199	1837882	220859568	57991548	922839	1962635	698060	1816160	881618	4553548	514800	1096450176	2883557	9947959	15164519	333961248	9211793	3360362	268274112	2492287
4-methyl-2-oxopentanoate	1304219	444166		280941	1263051	201454	1446070	1482080	270421		96247	246429		454890	851654		1681481	1452480	1047164		419139	570894		790283		296944	595370		830311	3010871		111676	3722611		664113	256599	1451087		417274	1481171	868653
4-ureidobutyrate	12105021	1717074	12012703	644807	6241628	1718712	6560776	2931124	1513132	2163556		7740901	3273903	14580930	3559417	1945004	2283248	4413596	2812797	9998693	8076280	351788		31643408	1933357	2507236	23564322	2888765	4203170	1183771	9979346	4179744	18348924	1332824	31750450	9008494	44968196	10578359	27916528	27194416	2453516
4-vinylphenol sulfate
5-(galactosylhydroxy)-L-lysine					634680			142698		464547	443066		22584852		7597163		967578	6228280	241813	199540		2203156	795314		1390679			1193252	140693		308229		461295				1257128		203114	255189	1400669
5,6-dihydrothymine	4595117	1000345	542480	436546	411832	1036700	5615690	1567716	3510340	936208		3302123	947223	601412	378947		1616879	455317	24445668	576124	1145491	233226	387721	2778396	566792		95282	728589	1099452	2199893	1158551	100357		300001	610692	874668		648076	675283	347066	444452
5alpha-pregnan-3(alpha or beta),20beta-diol disulfate								36630		189908	124109	48837	6012238	4893459	443139		3339423	392994	46674	197464		14751062	368085	298582		33209	42040			41637			244818				280950		38576	61045	239447
5alpha-pregnan-3beta,20alpha-diol disulfate	443326	426868	252378		218526			80163		2701538	342009	231055	11599017	1845675	1981982	246040	8698593	1755219	697420	408119	88105	12507504	878275	1224553	11524	78324	422609		340829		262514		1125301		56031		1080615			349868	665534
5alpha-pregnan-3beta,20alpha-diol monosulfate (2)																						170484	76201	42062							46446		49647				55876
5alpha-pregnan-3beta,20beta-diol monosulfate (1)	71010				41302					261485	203408		301577	443445			606607	175041				1022363	109596	40907		34980				285856	171168		161778				226217
5-aminoimidazole-4-carboxamide	488918	121329	565306	1607982		472289	1426779	535303	354167	174760						130535	1031750				915635						106321		706355		601120			544178	414714	733345		1016115	276292
5-aminolevulinate	124837	757085	767078	1510282	931926	873910	168824	1097040	449220	383296	1135986	985395	1338423		1218855	899871	850178		2002085	1193344	473430	663111	239681	1651637	1648377	963355	891559	878886	774209	1320758	1116494	790931	306728	962472		781892	216951	810277	1111255	545058	493289
5-aminovalerate	7278616	4890886	8921124	9904279	1644437120	50499100	5477200	31669852	129482176	3524457	571011840	781690432		1675384576		18260054	5072416		9924862	99210784	6799114			855097728	4670929	141019888	13189357	3973081	14677209	14396267		12267526	454502176	14240391	26390842	23572648	202951840	19615440	40873660	748232704	9231783
5-dodecenoate (12:1n7)	3541765	5946458	2921139	18504388	4365879	7088819	7521144	1963829	1501506	1751231	384302	2019349	230304	442667	478034	2124217	1283463	577568	11080106	1372411	1443282	174127	4133301	1071600	5132822	772259	1151347	521694	995699	4917682	2201153	392143	261093	2319727	1315479	5163527	232843	3811531	1120876	941779	1104664
5-HETE	1760721				2399206			3015583	1941736				11111109	556658			1462613	10859307		5014004	3997935	920415	3746397	7032116			18047504					5038856			11032814				6308576	1629094	740961
5-hydroxyindoleacetate					82775			57141		166650			686139		88484							73665	22307		117410			330909		215601	93619	41076	43953				67148		145414	100143
5-hydroxylysine	837145	90586	1173038	271191	3787939			342635		8034239	920340	1353073	6002512	3365494	6706997	3279277	2782311	2156150	7456423	3067903	960264	1599929	225135	2394324	8768190	2183946	979932	4279344	3904892	828158	5744531	653209	2360827	327050	1511588	532340	1847892	476994	1192804	534332	915328
5-KETE	3607811		1609849		5113679			4319019	987994			10907723	15644467			12246492	3884812	11144498	11161652	6040913	22266660	939062	11197495	13041952			23158524	8066785	11982183	1426258	10965351	8542481	237585		8328231				7267759	2972275
5-methylthioadenosine (MTA)	375110	218141		188381	495092			2414998	1482874	706938	128582	757935	3661525		37262808	2795037	611438	238127	124464	566544	250867	767116	7834178	1017793	86384	1742604	11426542	351170	1505852	251234	116631		411483	157799	427324	707136	706938	587015	701246	590670	115866
5-methyluridine (ribothymidine)	89072		147074		33152	25135	316706	21909	30974	66148		69274	77641		145749	46159	85157		402537				17634	31361	63455	63039		395505		364228		64541	37484	27620	98680				71812	57247
5-oxoproline	93710616	6145744	100634960	4873141	67344560	10910978	49047552	21322084	10630420	11096203	733255	54219348	5918997	12105858	10256100	14054058	15739723	35345904	10080720	40700588	56622244	2180738	1700717	369014912	11214813	23078804	205409952	16666222	37541996	2735795	96912352	32480350	122513000	7543295	416779040	84045984	12338050	108139272	329118240	225550144	4517467
6-hydroxynicotinate			260927						294966		496636			229344		295175								111423		194617		2671102	183360	361853		2019197	284963				457743			108216
6'-sialyllactose		42863688	8484261	3391255	2708867	76739		1242460		59593976			2500857	35964160	385420	484108	497402	438576	11019826	2440820	11718567	6223819	44574320		67321344	411132	63288192	919632	98022		11132422	658811		84193056	45364680	41981812		39234444	86865	103696	39560936
6-sialyl-N-acetyllactosamine		742904	95386							1452688			644040	865857	130386			140246	188356		282879	387481	404382		360541		544425	109105			70114			593050	339756	425494		228233			1126274
7-hydroxycholesterol (alpha or beta)									108946	154476	206474		23716880	1425381	900002	609124	248061	4214807	17254672	306796	141862	5699757	3069809	858281			676551	345616		101541		870488	1340291		1366200		1799311		1142488	3388478	418704
7-ketocholesterol		2301220	1940476	3056061	1959493	2070723	1355635	2429363		1406757	1299052	4844014	3853698	4302726	2091772	2410393	3345752	4501396	3853284	2753136	2982199	4373284	10772524	3222367	2222038	1750907	4874167	4444374	3343926	10448898	2673082	6616434	2329126	2143394	8841236	4480410	3106208	2692135	10098698	7672434	2237610
7-ketodeoxycholate	253087		239424		292980		133269			1643710	6517925	569485		548792			3214314				52154			3307364					12757132	104295			34514488			154980	46695700	481688		7516295
7-ketolithocholate							506580			214596	1319069	467111		482404			1943358							1195813					3075813				1946414				5019648			1092462
7-methylguanine	43752484	19912566	47582908	20157532	65584560	25543424	34203600	56033736	34154676	80177280	66903032	28765996	260251360	37304000	135617888	32030480	140654544	67783376	51136500	53988708	47940792	73011304	15784468	33825176	67458600	33456774	30608554	77496880	73308472	56407740	65759164	39807236	42256040	22807172	46288564	49993816	51450072	48858592	72892008	49034876	30521834
7-methylurate	15976371	1955377	7151813	2091820	30858068	2501684	1617427	614391	108159	25263032		828141	219162		471710	367644	2419859		278883	71473	6460012	169496	1490318	674741	2649684		1836395	534591	251357		194781	1010643	348305	11665481	5277086	4397275	915986	2127987	5124893	3577727	4276618
8-hydroxyoctanoate	303922			202221			270044	182657	547332	131431	532601	449770	300143			1236552	144039	508501	3481993	759727	462655	204746	289966	466008		161161	618021	349848	586965	472249	422805	745872	113383		702066	666480	87910	724800	413776	2075606
9,10-DiHOME	922363		1115513	438219	770294			2425905	4566338		1692266	1542672					767850		2542107	3720899	122654			1257739			1582010	709408	1503559	494571		1021461	1218603		174511	516663	1050497		1900516		446909
acesulfame							217886																																63628
acetylcarnitine	922697	1806642	60250208	2516600	114877488	1334256	1035360	4947051	8694453	1502707	2177110	48384428	8878153		25570574	84998360	3351975	4355619	31297974	253143264	29178602	1005740	10260090	93146304	10547175	52198556	20180484	184765888	3127838	2995294	18212662	84463472	19186868	7468742	5014006	9085345	7957377	14816723	8848166	2551054	10121753
acisoga	208460	92418	235835		1016382	110934		223559		839196	132337		1477931	822879	1177880		217382	528428	452939	98186		183904	247763	71717	681494	63934	191407	306867	303695	757684	1242307	174526	75138	335578	375026	218371	258951	140628	1255908	758274	175562
aconitate [cis or trans]	1984768	539049	1201819	1240955	15717250	587824	2344756	436694	3865581	3848733		152890	14066024	228376	6719420	357800	7139429	4036518	290868	9173115	3399131	801903	43783208	1646815	1260218	1264553	184792	9723602	106264	875619	5731449	3234312		227389	130028	226102		285670	834059	852681	830346
adenine	6690102	2073728	8913901	43077628	984933	2929682	28147722	10433538	21391912	3533298	754025	2969877	26356310	5221009	5337136	6287024	12031261	2097044	2172079	2784877	5786441	3437405	1543957	432634	5726487	1579795	3069863	6590038	67387392	1853091	4336432	3813069	837305	36593332	32971114	3514017	1717276	2902595	8621217	959453	2986657
adenosine	1095433	732388	2706580	827328	3287941	949935	3267823	4199923	1493631	1309676	461802	2479048	3580341	795482	5794041	3006690	5284832	2826162	1234815	2394689	1823499	1512205	359360	2045315	640497	784370	573907	3968245	2343128	1327428	925915	1092364	1009112	1015360	3351520	1409431	969162	1434217	2153368	2777144	619141
adipate	236421	227570	390754	1582875	645362	265681	710115	750656	416109	563994	523432	415744	705288	494524	527112	822992	452571	434134	8396675	545082	512530	318178	465304	351790	665279	328739	615794	2147506	926211	776031	1826843	1172980	415154	321832	855209	785348	629766	494556	4567444	1129851	298965
adrenate (22:4n6)	232952080	405893632	192689744	190847952	308292512	264680784	160924912	34283068	55132216	371202880	17403388	342984672	24180700	55493160	47903132	81494136	30144380	88369208		52280440	228314640	100782400	30052968	68213224	413259328	38746868	147002800	44792664	26307606	347043072	345334560	31602698		218802384	74521960	50820720		95863728	220519408	13582586	180521808
afromosin
agmatine	133072824	7449929	56800444	323230720	30694214	36863508	1016547968	1089093760	12062605	53990560	463270	4696194					8165972		389436640	11425897	6548894			7322028	3200670	352242	270320		11650225	53234740	3262863		19268052	7430667	3991092	28914948	15538634	39202716	2148469	2022395	2275929
alanine	536903104	240688480	577415552	243258368	179375488	214678416	558336192	580186880	605337024	349480192	360282496	317545504	171815744	144641584	410655168	586661248	358120000	549731776	674229824	624055232	492214592	196017984	103746584	424254784	430008256	329206048	344697216	587330688	622537600	556204480	363383136	468832736	480605344	371475712	776410176	419266688	450816064	397010368	517967712	213367712	259932608
alanylleucine	3425886	359578	5241600	2215343	1327200	652412	1242162	5255759	2843697	872527	21710966	921124	72309	577285	547089	8779479	240398	198137	4146077	1346758	10064580	1402561		2021107	997949	3645069	606882	984420	12466668	216677	1442280	1935937	8130534	132291	2384189	1986024	12245630	2084952	2330039	849444	338585
allantoin	1220616	296640	3547443	1496804	340535	1376980	979843	1478795	2435449	1135717	514095	350312	3235264	1563295	1469405	8199247	1395909	6044793	12917485	3730496	1172756	1967726	1153458	2727088	3030940	5612958	783129	6488301	2752428	2838348	1021403	7045974	4049553	2401711	776435	225674	6952933	246729	1233152	809419	1827884
allo-threonine								193653		307320			445469		490225	335247		192815		93174	56385	119105			353833			167256	63330	202285	191018			67063	58838	113437		48583	109359
alpha-CEHC sulfate		259621	2324953					118010		1053924	289935	383164	28208534	1384079	3730503	688412	16739843	621415	372695	3416747	249795	6512899	472521	1832682	201122		861592	1568282	186894	169774		1562919	2831094		2232490	1785235	2537836	3323860	2845166	7634030	733240
alpha-hydroxyisocaproate	11728874	8566268	14493967	214019	6535097	2401748	3816075	5596052	47038672	5451900	4026694	10700855	711006	2155748		14776122	1898144		4313070	8166595	41675356	989828		10183806	23042706	7695084	1367516	12311702	43972252	4448984	6458729	12634591	36268032	5625720	4674147	5851000	22600872	5443027	5362978	9059146
alpha-hydroxyisovalerate	28551148	6816182	36111124	516350	18768492	23534314	15151746	66350664	124437072	16362333	17893492	24981138	3442744	8460529	1279491	65363156	4715724	1601180	20640856	35641920	73844144	4097574	428502	64137660	46113412	54149920	8257013	27097398	108057064	16300755	20784108	46656536	53206328	36476852	29300814	22344004	32684630	24767122	20397858	13692049	2517614
alpha-ketobutyrate		108238	789910					213432	283538		1639309					206916		116611						238017					216886	253899			2945635		263965		2439512			208144	340272
alpha-ketoglutarate	13957706	8346681	23174988	21763196	157669936	20703050	14952283	100085288	42446528	19794504	6214547	8076193	22035000	92846232	34615680	21029322	10303273	88148176	26712786	122944816	107449184	44923108	4184089	37603556	8781146	8966511	9206925	108679552	87183400	15002113	3906495	30680388	414941760	20199994	60210728	12491311	93004360	10496219	33924512	46403880	5980383
alpha-tocopherol	228730736	429756768	998710720	343448224	604768256	166760880	12533697	719932160	669233664	606244032	786789952	105281352	16359737	322905856	46887056	296379360	476348832	271709312	8708397	467832224	537185408	113040416	13133093	618252672	210217312	1254450688	57492672	1095292928	1115072896	436389536	691361856	680130240	934212160	409131104	478923008	437432352	1422195072	571809536	876893376	482877888	63810424
alpha-tocopherol acetate	288438816	49948792	24893852	460247520	595944320	79092	299989728	937937920	165804736	68889304	167169664	365107552	697671	218560800	1336480	544078080	53011364	28119720	52620492	410847616	359621696	2354532	1796794	325899552	211261	191304768	169379424	123866464	812769024	87105768	195747024	111843216	838762304		104174408	254030144	1091259136	252177984	294713888	34344560	1247006
alpha-tocotrienol	629540	353337	932076	2568381	1346393	263856		6038638	1064782	128194	7343885			329857		602880	574617	171845		1433832	1066375			1433872		3687132		927503	6691609	533038	914189	870075	8937933	2254936	173856		13453409		457740	299480
andro steroid monosulfate (1)*	9829245	7072602	7767193	2377774	3701862	1813986	185165	11515214	280494	14968378	31156820	14245298	89043120	43051308	84971624	27643128	143329120	18357334	10883893	30406942	5113904	20978192	5025059	33594468	2489646	29528104	9168759	8955903	16148895	3231465	4648485	3532303	43376784	1019744	9013925	3946652	47472064	8170986	14039974	10720228	9664586
anserine	332184	70230	248360	541498	107464			1398528	1729183		3697158		1442266	385812	729808	1833345	527150	892949	935800	1535312	341981			255594	128623	1145393	152876	528327	1802901			295923	6035336				5615757		200625	427198
arabinose			571882				124889	81481	846751	594710	52317		2050432		2512940		96670	691053						234983	1028080	384451		2610480	195181		440772	3340817			200331
arabitol/xylitol	5064583	199318	1038314	1154478	625176	1678101	1753326	1999538	6950936	2546783	82029	102365	9136669	130876	4106401	228100	3582587	2451721	2150405	2580268	2299965	1701064	1032787		3404313	382004	485431	3197702	5547751	1734163	2469928	1646427		1272804	1002741	597127		604350	1644490	310323	3629249
arabonate/xylonate	63473556	5772813	334873312	156535056	1535575	8046270	41300208	737666560	220237504	15503337		4850538	84900360	12872142	26567594	760518592	541127552	96988696	98227144	743945856	116412040	19030944	38542064	3020697	45918484	999625792	22129902	399456000	1054703680	39502144	28087742	676735680	33436652	32745728	109223896	33754104	39192448	39164344	94789056	12629251	20790696
arachidate (20:0)	80537656	189527216	128951776	84383000	132301312	117693528	285345312	54813664	15666078	373042496	95471656	110134424	39649956	386129888	46576960	128427056	86300344	173937552	88430192	179970080	60580284	423245632	86164936	13979349	209926048	157499904	18833154	525557664	44917416	549420352	177306240	237328544	18475658	42176996	8888343	29839944	87313728	45848784	247551488	27940790	560453248
arachidonate (20:4n6)	977047744	500837824	532224608	578129856	952332352	552275840	1031040640	866416128	167877104	696969728	438995392	1592271616	518546624	2031203968	709919360	1763635456	608976960	1417567360	101297240	1104547584	1357303040	1222545792	123280584	446960000	592182016	1124866304	789286144	601458944	1584308096	860963904	967987456	604672256	30676124	331207520	598879872	197882928	15954208	250634192	911391872	177491104	345680160
arachidonoyl ethanolamide	11170782		1781500	100801	468998	2076878	1075926	544512	414602	25454782	752041	1575731		1524049	433183	1299144	539325	2588510		695691	2545249	1112999	292402	1173488	8909989	1642448		1312580	1996844	1619182	2090413	1384549	1162660	3953161	437373	6876594	1545413	3543869	279573
arginine	382026720	38513116	480649120	11667097	281996000	63682692	31029518	205246832	29793870	264042832	12251906	10521994	323912448	6238675	1512229248	17042574	566124544	903316160	1570767232	555300224	20217152	680467072	438373856	210217552	33982580	11231456	655336768	43781600	40153688	829576000	110370464	46719668	527512864	26655020	156048320	16358614	329955808	19084782	33759024	47680456	489830848
argininosuccinate			105837	85437	92300		167693	1396223		257691	459734		1226928	239703	1953997	513423	402890	6060930	945463	1196586		584591				2428774		2837478		371375	92599	1138310	675898	66880			1038115		101411
ascorbate (Vitamin C)	644781	776805		88440	444645	611214	193226			1256795		1437449	5032570	4801463	12200077	348157	4951967	3012716	270349		922015	6192410	1291788	1018055	2024772	491700	1700606	307846			721020			697740	359608	106319		629955	801172	762481	7000183
asparagine	34769		901320		1064502	49894		117411		28670	68323	3613930	4463576	302760	49210076	103822240	112456	15019186		24390828	944525	3706489	3138051	11396522	39970	5341999	10907717	51691328	202284	9177593	44086456	31919298	23266352	103452	23539356		18298636	108518	9741345	4802596	22666268
aspartate	93848248	105096864	219894752	74398176	100971664	107267632	251942080	317039712	66805952	179363408	88865096	200693536	136328896	177468928	672628864	2348051456	286935008	1051679936	94669880	95441120	201728112	173216144	46865344	465829440	285402208	219091792	169990384	375409088	331940192	198638240	299503808	200078160	707563968	212229664	481939200	126703624	598290112	202823664	505015072	207766688	65973780
azelate (nonanedioate)	2766148	1483624	2261145	6403752	3794578	1223249	2018568	4552555	2051025	1942867	2162595	4582736	5212544	4048931	746782	25714532	2246680	9492211	525272832	33156954	4573112	6035894	3536043	3045410	1587174	1625467	11239974	2846236	3263589	4929765	3599181	3468596	816661	1513789	6284671	12052819	888019	8667552	6419384	26646206	2581363
azithromycin						195310	125847			134502352		5981507	10196750						9928938		31236064	3002086							1505141		38247932					22991210		1806224
behenate (22:0)*	37433776	35718900	108450264	76374360	51673800	35780832	172914848	59094108	20057750	169715648	154562848	47527224	19210678	727048640	16879374	140810928	94148400	205210128	73891424	383844384	52236684	220460448	29820926	9225041	47850952	205747248	7758345	551688512	52237564	248463984	86967128	287430144	21612236	9291277	4515569	9619174	123475552	19269102	84306672	12267392	202240032
behenoyl dihydrosphingomyelin (d18:0/22:0)*	1474511	1807450	328895	3994930	1836985	1497059	2964324	10010286	4966832	190320		229486	3656295		4219054	8713965	367208	3280527	2409916	4057341	1892389	7657089	455053	1661635		921655	1232827	536521	3282644	1835866	1912331	473013	4759750	1085585	223249		3828782		958680		394975
behenoyl sphingomyelin (d18:1/22:0)*	25060350	100806528	8260376	65269352	80359840	73288848	42569240	103912432	23043660	13209140	110641	3587787	74286952	1005598	25871854	75184760	4736985	21486510	23857140	10935320	18317836	117302040	7947201	7696985	25136814	3750263	35825796	4252366	21569138	20768724	96442744	2409963	48555112	79623272	6840728	5636120	21332390	3539005	16964000	1924297	12612055
beta-alanine	18326478	1047435	3430573	1183947	1708681	1239576	3618879	668192	5490308	457459	6796019	4173219	1914843	6782724	3139586	2418131	1675410	2125896	4640836	4284339	941375		171450	8924870	1434879	2491844	193454	1989145	1724705	3735661	1013460	1189108	3376623	2047222	1340210	2403327	7100226	2412924	1851059	977082	1881029
beta-citrylglutamate	1933191	1568612	1158497	1008112	353609	1681054	763501	618332	74928	5759159	303559	495943	4645623	4083556	3091177	373910	7013603	2258650	326797	393811	122107	3539188	3161359	92095	3386306	1786934	825580	1824292	87403	272463	607215	3126331	758065	3493880	486375	753368	273027	1963459	868954	2343718	14338187
beta-guanidinopropanoate	469525	1596760	926078	229198				339373	1341241		5230537	638670	846229	4436126	4314926	3453095	3604478		2170389	11251952	1611165	1010127		4877009	552951	6606900		1535286	2199377		494136	1216757	2015821	367423		1443180	2521898	865240	1173820
beta-hydroxyisovalerate	1016178	472267	1969178	246099	1214047	548884				2897658			4147737	1289182	2791533		877872	859353	1110362	1647912		999592	321661		2126398		1106578	5173887		1519993	3721847	2327740	3521242		1925704	1092147	3548921	783196	2900402	1270242	840995
beta-hydroxypyruvate			354410	108661			122595	300787	520803			251878		388855		775372	136007	152357		419526	304539			296226		892884	142665	692098	495456			810301	478594		266051	284469	356064	141308	286572	303550
betaine	28204780	215163568	153042896	107995784	357630496	382879008	172335360	436490400	270549568	754694976	160684864	231933984	1033942656	241409360	911121856	380298976	244077344	497059520	346623680	454051200	83379984	399122144	273514272	45263912	776835008	241484880	84131600	1567764992	221114896	623348288	882025024	692818880	76460072	662618304	311436128	214525488	233513664	117725184	859457856	521187040	335976256
beta-sitosterol			252154					148708	451996	556055	1080530		8289042	7279102	5430720	517709	11472097	3636555	382173	1179648		5921136	426732	1044471			185913	10552141	771349			5802715	11841600		1806092		17707764		1702133	1787215	219488
bilirubin (Z,Z)	65364804	84739728	52343176	23932942	41650572	23961476	460866	44092800	776563	108743192	3938154	11777191	59490696	79521744	137559392	21071374	292886944	28531140		111783792	75001344	73602712	68774560	32049874	26905540	23064592	9138973	39629832	15705586	97703024	14445268	24779486	12762058	20280520	62325684	22372732	12374394	29719206	50796940	9112844	66680948
biliverdin	2524774	3356040	7760068	1206243	4163752	1133383	215499	1539619		4638787	375825	2746567	143982944	21954768	305402432	965180	46238232	21634976		4521345	5582003	50653584	15162803	4768379	2754966	1035170	2836885	2603824	702578	1524525	647196	855052	1447259	664034	3351920	814327	1239888	1282655	4484376	1558051	3583890
biopterin	116571	59353	292914	52096	217584		51902		6255	42098	32656	95913	90373	25831	137506	61661	250184		56245	46521	85597	75820	76416	28286	76101	62044	84024	64293	76900	76788	117612	42247	64200	51704	112655	164379	61067	259508	130858	140338	92661
biotin									2179716
cadaverine	442782464	287851104	191177280	160958960	177924464	126067808	360422656	423339968	265689600	149678720	1137711104	149842816		527921312		482354464	155268400		328440576	387815328	275483264	539277		40931980	111433256	370713952	196997264	16146723	490482208	232480192	3226606	155501568	1154536576	191027680	352038656	381063424	673761856	373570688	252296560	264033648	138052480
caffeine	108027616	54895932	63419060	44944508	1288586	46387204	62518324	76077304	63566384	95635904	85387880	73835304	123955	263159184	92211608	92771608	136912624	140725888	86885528	102564736	1032148	421223	45468064	97312000	74665576	64989316	84048312	118848904	43031668	52128564	29709038	84171928	95666384	62616180	79657200	39172996	100667048	43082628	83500448	57756408	81338632
campesterol													2770168	2107355	1085390		2746283	1023777				2457127	93559	243493				2804338				1790753	4685371		591666		7127197		536001	1052554
caprate (10:0)	3693293056	121599968	240347216	384795840	554912256	61351604	1009163840	673146176	3871258880	36010192	227353024	71874456	3389117	26642668	7381951	812013952	111791496	93670440	1339592576	1263473920	202993152	5045340	51603460	42850752	22341968	218577776	167151632	145151584	148310288	64061156	180791888	239472000	72743600	10901999	148387024	45424076	83612968	35179624	88381336	271746016	5203749
caprylate (8:0)	26720790		5654141				17825808	6499501			5560779	1862507			1909035	6146671	4280558	5937246	3123429	16371021	1980885			4331584		3351463	3144008	8864569	7970317			45130844	4565258		2618856		6833647		541849	3470393
carboxyethyl-GABA	861283		1445965	311272	535404	328446	2105378	912903	1656797	490256	797439	497114	1982170	638011	1143254	904167	934869	866789	3676028	622671		355779	301439	312782	489126	395256		838520	1435819	467249	829573	812454	627383	776940	829371	537197	1056781	494425	821885	973342	494011
carnitine	30525870	396216896	101054920	20192574	176504736	211494000	203535680	39419372	58443888	229477328	196102096	883985152	63598672	68683432	108005256	1018614656	36255436	160642208	11438765	133875920	160782560	106478952	36637944	792840640	311692768	1158810624	113885576	1170255104	200270640	37026644	106030512	397508096	2561270016	235274080	372158880	186716912	149909696	339950944	496747008	264581600	95318752
carnosine	5160946	3980923	10750690	3938929	7888033	824303	2044902	2063554	5206937	8414326		4515228	51898900	8789433	76203480	22974658	3960854	20733846	15228088	39344760	16105510	8364907	2841670		42300272	11513090	5042526	20210864	10765403	22146616	1864243	5816879		4210017	7046546	3663414		2038569	11692088	1838214	5277460
C-glycosyltryptophan	179800	526548	275322	58741	325809	126654	33603	278893	34408	1055396	277709		2087853		1245903	251857	2500852	1437966	311899	229417	92939	1001130	182637		1150619	118452	197881	522109	203435	392840	304015	196213		266612	266750	158827		267148	416675	61985	967378
chenodeoxycholate	3603744	321589	41005820		2533049	434034	1497183		284841	1548311	28121742	1468843	895487	685033		26792470	44323276			672356	10916594	990718	666645	5064451	406683	20138484		701070	8800671	15401860	1527989	289757	1772661	718158	725390	447955	2676456	820945		396499
chiro-inositol	216939		272838	155866				638731	1015020	94654	1332029	111541		966322		664290			357238	693481	199649			209869		642299		121507	973538			157807	1373036	74274	66929		615533		116979
cholate	1637136	629110	133171296		6585373	481928	287563		334879	16251053	84261368	2348198	4951820	812958	170240	38506068	36524428	164261	903907	179179	8649589	1354194	136931	8798011	161014	45239088	59746	1987341	32734450	15103476	2330754	1010475	23962940	1835181	8125924	2614303	36944932	9306898	857350	4817984
cholate sulfate	172460		680705								916942	128144	748901											657953						1259274			1357047				1176565			27677
cholesterol	3285856	10746144	5805157		4382876	487144	1318334	1767005	5026386	32619602	6469447	1267727	608630912	128126480	134727504	10638752	133111984	154444112	20345982	11019829	2320007	294719488	51350940	26730916	1619844	2657431	10282191	53182084	5974266	5609052		37280188	127916296	1173110	68829832	2158326	188215632	4670344	54414108	229369296	17170870
choline	254966320	53251848	376351168	199391856	435139008	154005424	325809600	332990048	621323136	139972224	20704442	448233600	426034816	164369168	613261760	1049947072	601282816	318387328	774438464	1206219904	406077088	407083232	168502256	78617368	197576144	635078144	146207616	334715936	400378816	206869184	394370560	500956832	187212000	308184928	74549184	127404272	126808664	179308336	76438696	105289312	315460704
choline phosphate	1681740	1919093	1005765	5265386	14987274	476272	2551754	43899348	15465751	704283	634452	3629856	1103869		2886428	2248077	2350468	2387772	5412230	64030264	7845479	486959		450355	812065	2295514	1233252	978382	4513386	2252558	1154783		1388407	454761		2167322	5220670	1430964	297938	615030	374829
chrysoeriol	153450	156413	107875		198098					636188						63643		380724					395669				71132	81198		247954	29867				85186	64123		206615		34123	140264
cinnamate																								191823				12878
cis-4-decenoyl carnitine	2691065	10143053	13803544	13839688	5129315	14818017	103737776	52994508	43144404	10817434	37466468	9554565	9918706		6246201	8857555	75961712	914342	6190842	48327208	6116462	934810	34348124	16472335	16439499	14801590	24943404	12267466	6841319	15319071	3996437	21214126	5385043	3078568	82928	20664062		16551647			4374771
citrate		1050456	11129457	9415709	460876096	1581504	21047930	2472716	9167212	43903512	5762692	4105933	27548818	2014982	34314072		85190776	148574288		9232208	352906336	11587572	230404352	234310000	2564957	5172843		16070493		4959017	1854561	2573747			520753	431561		3712803	703772	1964270	5043483
citrulline	479139968	255319264	159206752	19773340	503436224	176460400	440465344	29926346	361990368	212930880	353926944	206860784	107829112	378573376	85893816	142517056	43728548	760407296	180785200	247811648	398839168	87257344	10234354	522289920	832797184	179297392	139470896	234008784	685880448	290426112	401244224	138595168	430762880	420530592	707943744	231018480	678194112	453084512	649153344	565893760	45745872
creatine	613549760	539495936	1090094592	430247776	234139296	447829216	337808544	440532224	595682624	1554054272	1163814272	783236544	162910640	4498922	1609857408	663091520	1924460672	3552247552	296410784	1529289728	679799424	1118936448	757979392	826369152	559605632	927860160	1865801856	202102272	1050050048	1113452416	94419800	504102080	327303008	518905056	1666125184	1171554944	4173707	1283460224	840973312	1125271168	1502237952
creatinine	67573488	77823456	123936720	69746504	287556256	104208280	40883032	200163568	121662768	511263136	231788784	76309576	963077056	23750800	520771392	204650736	139514000	287111360	238869472	136348208	65209288	270701856	122799696	65788724	372400480	82709232	95160072	567306560	155625072	450020800	251771760	294416000	47392224	94703096	138581456	127872512	27025700	72861240	283223040	210638768	172304080
cystathionine					1106764			1366906		1541174	677458		10167931		26123066	562415		1431802	343445	405597		5342836			16133659			909548	162489		7128166	212437		270259					831272		1118889
cysteine	2561331	447113	4790597	513984	1784330	695859	1235571	17792392	1520833	4293790	11436942	2611809	18726024	3797124	28013068	34109416	7950091	15256890	1608843	14369197	9378778	8599237	668804	4168394	3120204	42042316	12665816	17046048	4935577	2061290	3287489	30414122	6245391	1142877	21346204	1287902	7200029	1688781	15565735	2766602	2878787
cysteine s-sulfate		42765	223211		115250	65679	58704			334604		134066	180031		1090449	399140	98121			522739	405021	218092	31003	523595	182182	414229	774595	282224		414464	298432	176986	512953	148920	4562130	129360	1103699	266785	12133118	942316
cysteine sulfinic acid								279620	74727		209169		2703159		2862472	2128894	299447	2298655	283158	717113	142277	579353		296266	182827	1512100	709322	881453	455597		496638	1320567	351266		803063	128887	296965	124812	308891	97162
cysteinylglycine	2018429	249253	740420	528034	335063		763659	2735434	1739359	870012	2267699	523571	2688019	1134668	1971471	2069832	1859572	307501	641014	1503065	1831698	220765		577004	1020414	1723799	329467	962574	4520294	586777	312820	918599	1483217		374004	756652	1534018	626256	782964	569230
cystine	3016704	2644178	44640344	1835376	24216442	12850698	19201336	49442664		31623166	1777049	7172743	90976544	2019999	132320824	205712080	7027608	270484256	32194890	140369376	189018896	45585204	42293924	4643845	18079152	172111344	270126496	81389328	7586448	23982676	144852736	97605856	4887574	16927748	337009280	4610706	5850661	16814958	14666708	12443221	12109780
cytidine	455426		6980835		1035368			676315		1719997		2735994	2180417		3457800	1451561	5486401		3847292	1419894	292248	1179738		1736280	1106540	552373	1031750	1136518	397189	642707	3574456		1559273	788368	4353542		2341598		3318053	3252511	327585
cytosine	381711	3249575	1115194	523827	6806689	2015037		6578385		11440900	296782	1176681	302970	784804	279302	422989	1711967	3277371	3089582	2923717	507864	1568862	73696	2280099	525248	132723	1452202	1340142	232181	1705801	3685221	1021572	3384024	983096		4629436	4007100	4777684	299544	4482303	4181888
decanoylcarnitine	1081263	8305646	4495779	9010882	6148730	15169252	45241980	22900856	13314388		1113001	405543			346995	250910	11020879		5415860	19846050			18316436	9181892	16962626	1049095	13717749	2755559		5868227	348582	6259767		3027864		13574063		3819473			2535965
dehydroascorbate	176079								91297	164385			396611																		245729
dehydroisoandrosterone sulfate (DHEA-S)	3282173	1626274	4477800	1262766	4070508	2020094	668288	4990380	327322	2606746	5738463	1587613	5957762	1867754	7705747	7687619	14910869	1215509	2950100	4750768	936763	2844407	2313084	9724782	785332	8582677	1675094	2007737	9357234	323645	7437746	2325640	15323078	381834	4462151	2885166	19723228	6818045	5254021	2986599
delta-tocopherol	7648294	6640340	11737618	19088418	9788738	3896302	5271993	46471532	26660934	6031848	20340272	4300040		11967703	372566	17802618	8584757	10111842		20905826	14338727	2617789		13210512	7163678	32404144	2669836	28844124	53077448	4048873	8117130	28529068	34634904	9526898	8363587	8170083	62327564	6180309	16994832	5558027	1855292
deoxycarnitine	160936544	400423680	46072584	52608424	14619396	119603568	3881964288	171126544	1363924992	395649440	1117956096	38815444	7278723	861147456	37013480	46241396	209018480	45045568	239836016	24124360	10808927	47679696	2213252	156649184	31459302	18208112	8001496	498003168	624107840	150007616	28056754	293586592	2930044672	23518024	611931200	129583944	4338580480	95463672	980356608	1205464704	42476512
deoxycholic acid sulfate	1659381												698592									2657825								1086260	49843			27732							70448
desmosterol		380063	193559						164496	848517	236817		3615037	1801104	1042504	480259	1371085	1634478	1094299			1846983	1648383	1243207			790114	2022097	359221	254868		1616239	4432763		2841457		5680490		2595671	2833667
dexpanthenol	222187	521151						8583342		30810414			69020128	8509802	66222108	107235	15245272	633878		17802274		16664123			17587278		147109				149560		1834042	345581		253674		217373			9151527
diacylglycerol (12:0/18:1, 14:0/16:1, 16:0/14:1) [1]*		963206		6823328	712946	4558909	904956			449481									4600810	395470			3258674		1142418					2679566						570199					2272516
diacylglycerol (12:0/18:1, 14:0/16:1, 16:0/14:1) [2]*	3162376	6877191	1536477	8471446	1580916	13499533	4441363			623496		335810							7933923		1320427	120187	10086396		5364772					4981998	1850276			1994574		1464426					2351535
diacylglycerol (14:0/18:1, 16:0/16:1) [1]*	1762486	9259303	563438	18240388	3686347	15011293	4597771	159598	866055	1643952			804636						8429980	1491311	465245	278424	7831843		6136980					8104772	3904925			910925		4572390		975719			9531501
diacylglycerol (14:0/18:1, 16:0/16:1) [2]*	8960150	23364992	2623358	18469132	10137038	30567092	12924515	182345		2696431		1013449		164592				232978	5599993	1921411	2476410	145134	5185086		14175904					10084111	15293196			7728084		5538195		2622822			11440777
diacylglycerol (16:1/18:2 [2], 16:0/18:3 [1])*	8261121	10421005	3308352	24895146	17587992	36468044	30133130	7519919	1003264	4236352		5992765	2038506	362808	473432	4116009	407939	690639	6622260	9639586	14289391	2941304	8966191	839390	30075566	1714240	1289789	1018636		20329222	17871518	3335587		16242918		17814304		12510926			10947694
diaminopimelate	8282193	402700	6600485	760672	22389812	1874441	21523504	3246452	3317019	1932138	16114801	3995244		1930237		11501597	862161	1145742	1391143	3816003	1052386			6393760	1232323	1385643	130684	1101895	10743709	4807535	1175672	2533107	32749406	1089604	1261344	276107	14517052		1972231	2806661	664488
diethanolamine	302718	6725970	5311046	431836	2460757	374882	6443974	315727	764828	7911323	3208120	196728	2253543	1477309	376654	257125	2907016	2978157	1193466	1176015	999485	1857731	1586680	4229065	165997	539847	8870882	7512792	1975676	236372	3109254	6554258	1947673	555297	11663018	6058631	9883436	7765718	11242823	6864603	275845
diglycerol	12093308	16619051	38516636	5112782	8797682	249653	6064167	48751972	21312432	7328082	67565232	2193537	740434	4737498	444325	44901292	11179613	1232645	70936024	28057342	7775918	16532485	690731	16991296	571321	31659808	7620902	11649421	49987872	2173283	9144192	8696587	24280746	812799	8608078	91990544	25255428	89418000	12525518	7262684	491351
dihomo-linoleate (20:2n6)	1099965952	1243727488	850856576	423521664	1184698624	1267558016	731144640	32407856	4654641	1524791168	21136128	1172903936	112551672	292886688	112572104	189101040	79930320	263918864	187323728	111571456	743423488	351563584	84359816	166350528	1102094720	77829912	367268512	101247072	59751252	1580281856	1834733696	76980656	8650275	626542912	156280064	147714544	22628342	251473104	850849024	97014352	726052800
dihomo-linolenate (20:3n3 or n6)	437265472	347510880	520092960	337428352	530619680	551187712	490403712	102963832	17096124	708076032	47351100	913762496	174423696	498688032	285971552	335943264	174677472	325501504	76359200	207361776	676487936	253859040	40785284	210051792	463671168	181619824	335724192	106534896	201351840	463658880	768745472	118915240	13237780	415732896	229355264	198742720	32678292	269952064	358489472	70309776	227442096
dihydrobiopterin	533979		174857		273696	112580		1018821	186343	566898	3162866	186417	178139			718296	955516			962170	638909			1228149		1864060	186981	1090524	2089970	692997		1242077	407404	102839	830076	493463	1795802	972012	860761	879406	246986
dihydroorotate	357557	89828	288236	195940	753130	69086	107981	1403900	16704070	239002				543495	79097	7338778	349613	474429	153547	1368149	155895	55189				95715	115218	883043	130572		609690	313558		34122	283724	37401		20277	389122
dimethylarginine (SDMA + ADMA)	45727772	12774561	19108370	19536924	44425676	13219273	42612356	36794416	14476126	101674352	30565216	42557948	62008616	33029386	117995152	133769920	46952616	307683520	89406568	34838492	24416616	30618080	19245776	39708164	49431588	59496020	33051934	96904256	84579208	87651624	58336536	40176556	76031872	22785102	32237318	32138390	15888376	27256386	53332216	33055826	42312780
dimethylglycine	921323	2857903	3524062	665272	17597540	1710170	898777	14833248	10864030	12221484	20946604	899587	43871324	15143864	34969044	2145710	7542873	2751509	7284204	3032999		9554010	4582059		32983022	1346373	1943807	44987980	15302794	24814004	58675576	30418636	1047554	4304826	7040372	8019310	7230432	1027891	28345784	18173566	7023562
dipicolinate
docosadienoate (22:2n6)	115076200	208003072	128465632	16509318	144588480	110688240	55936148	862326	201518	325259520	730430	86096600	6092291	9598791	4800481	3566751	6500670	10843982	14952554	3078572	39106372	59915916	20988354	11510277	192221808	1213695	27656858	4440192	1436310	306405824	267802000	2789734	534056	75509088	15689453	13581967	806253	20983248	105897152	15177557	86566120
docosahexaenoate (DHA; 22:6n3)	385408192	143848576	171327072	158881824	375834976	142555472	355912768	291773472	10749679	135467360	182140400	925419200	54675068	687712000	85605288	564995072	138562768	406204448	6607088	425124064	581114176	256881248	33265514	125878104	174321504	424096096	275288800	119974200	499354656	323339680	415868800	231457440	21782352	100785616	204809216	36881636	34553796	46976868	312377440	39835304	82806232
docosapentaenoate (n3 DPA; 22:5n3)	82398576	106117512	56971424	133917064	125280728	144103712	156131584	8867310	2368174	101288928	6474178	405969696	7291978	32447148	11941274	33976260	13104469	28593396	3638104	28490208	197846256	31985226	9385429	37606632	133958016	18930352	83793792	12532787	14114657	229560864	141702064	39691452	1786905	79599728	54297412	24611930		46607352	107373944	11373544	73620240
docosapentaenoate (n6 DPA; 22:5n6)	54285856	55761532	38980344	24131208	69576048	55814460	29273024	6140241	1114197	76756424		69452480	4393211	25927682	19655356	22264360	9512088	18816606	964925		37697228	18578592	3613752	15721843	50679712	9108197	23585466		10205033	61431304	64770652		1605391	40671180	27889872	23176402	9217497	33591188	31015620	3899293	25633886
docosatrienoate (22:3n3)	34124896	60921940	51886232	14895108	58512900	47322308	22643946	912997		85571416	477464	62079192	1907799	12124763	3946373	6278562	2154557	10535673	2481961	4131697	33634052	10414943		9925245	77951808	3083858	22092440	3092585	1452153	58526840	100305096	2759056		48736640	11615793	8873977	603808	15191045	48992984	2443949	23035820
dodecanedioate	162709	99613		204336	288643	80454	96561	101902	89007		87025	145021							588200	80481	88574	106781	132022	85552	112055	142837	149529	104510		211413	145216	72050	23197	153251	135293	190273	43993	155410	160074	93708	98179
dopamine sulfate (2)	154910		72188	17279	232624		112216	217242	22861	40757	203068	96536	174591	17588	97729	246800	136825	80984	90234	96300	234350		32269	261675	56495	74055	188803	311875	279366	84362	304032	84547	159132		279749	80386	75331	63061	596000	159149
eicosapentaenoate (EPA; 20:5n3)	22600686	22059494	16830798	50549976	26120934	46903604	116790744	10319032	2429898	33032718	4195133	365929888	9065699	27347506	16661969	29167004	15389842	52096704	2889207	16709511	93499032	24967806	36964148	12387192	39145140	12915118	32025268	8721593	14729166	68305416	32201246	173760688	471522	22272974	33127004	17442570	370063	20879032	26752446	15953095	25131038
eicosenoate (20:1)	885229632	1079204096	928505920	558505472	1481489408	1116118784	873681152	182774544	17782166	1687980032	124175760	1507021312	124698728	518901280	109444928	600301632	168280144	767732928	344303328	508136480	918726144	416227680	135522096	236582272	1342402176	496055808	333434976	443424896	262683024	1783696512	1843424000	469144544	36516568	660230656	136019152	271697760	123809312	545686400	1200405376	108015720	1146639744
equol sulfate	66026		105898		46785			120676	161380		95466					147638				17918	117914			185071		165711		93517	71069			113518	567377		109726	24160	343555	45620	128994	110447
ergothioneine	1091945	8872800	676966	480240	1415571	1473839	2756850	1718159	169103	2176385	722233	1338440		5245944	140585	2000503	223825	720304	212595	3248985	450078	62739		846194	1594725	716674	167453	1442218	1883871	3132471	126319	631032	480266	1596710	1399957	910564	464991	1398225	2413560	975571	679247
erucate (22:1n9)	127696896	211109904	161902368	50488132	248522128	140636496	127735936	6999647	658568	458503968	5860538	151553664	13127637	36656048	13427833	22752390	16413798	61222424	34692124	18459816	78414296	117807104	27768654	17247630	286634816	14689140	28260020	32716016	8850971	412867200	293029344	62329684	2672862	80019728	19336438	36222340	7508280	66891048	157982992	22186808	227348272
erythritol	2157479	400371	1563472	1092579	227031	371826	1380569	6578904	8890955	1053412	279642	403707	9311012	1737053	2738948	1189973	4444813	979695	3510587	2846876	2550384	939471	479984	447895	1827032	528888	641332	4157667	7439925	604471	1599376	3744265	1331019	636135	532647	900624	879500	827223	537318		726128
erythronate*	68171568	9758803	65763396	63129460	61982528	30611212	56751568	246941616	277321568	117488792	100302192	81792760	465029984	16839586	135729440	279322208	110160752	71432176	115238168	102099824	43196744	62997044	31603882	91863320	141409680	149467840	27613146	223309632	233633920	180033760	114805408	159467760	351516224	35955788	41553412	46256020	349349184	39950876	128751904	142408016	57341672
erythrose			28195616															7593877
estriol 3-sulfate	39308		38962		92330						558085		1680515	350751		35604	377921		42024			131917								226823			42665				31253
ethylmalonate		848065	1348513	620596	1970371	1622337	698196	7284303	909908	2086142	6889039	896134	10480032	619868	16142319	1407021	635971	1320607	2806568	382383	145363	5850212	1470031	1751496	7989507	613302	1197258	41796224	2076724	5069787	6584864	11221353	4137199	556573	2643769	1507558	5521546	147955	18801732	7475850	3571143
famotidine						762615		13839386																	10545268									639906
fentanyl					165718224								8610726	1025488	1747734		3078669	1862080		39213624	77029352	2571316	21540628		2671087									375474
formiminoglutamate	797321	583131	1346117	528563	881301	1769465	325670	10534577		272140	4780361		3304897	161034	2573211	3217592	45265088	2292828	895352	2950135	466795	949302	150074	4084412	4924003	2173115	332460	1180210	1694334	43212152	1233910	776554	12698195	492944	4725253	2897127	8342137	3380240	3270998	1094348	1485175
fructose		150739	1070800	668191	333487	498485	294635	3171994	140706	433610	175400	574986	248471		1697819		619917	649380		379431			356858	474462	338511		142421	297861		373043	456008			587773	51745		567127		166802	86350	156990
fucitol											3914954						4843350
fucose	21420748	1694519	105942056	7000313	8974980	18272860	7189601	3773144	8272880	3284933	3495804	38843588	6123776	3699667	4205726	10504104	27543968	29872990	4146306	7928584	13265493	14655704	24115488	41759624	78962920	8619061	2095383	18128576	12296658	14991941	19778698	24852276	8417571	15628958	2541835	745371	6921108	964573	4027033	16007557	2218617
fuculose	79835		1958386	236917	227251	298288		2293709	2270220		1628979			222022	97937	1782190	1853671		361737	2505235	273094			705407	1419211	1477536		2100219	4944074	1082096	497974	4559122	2845091	395748	254190	50666	2353659		260261	928096	194813
fumarate	20311876	4546264	6504564	5144124	5542804	4432304	51996232	29401276	2214317	20060050	1792534	1240834	2002479	2830484	1980881	714059	26361400	32284260	8233228	24100940	3139884	3318741	1059263	1637812	4971921	186015	2980742	2374200	28714312	8033586	146348	5039321	1136974	4784502	2050618	4159052	1715861	7040493	8958187	3555798	2953838
furosemide								18346396										1536742	13750701			723737	24272				1543154				7677934						2937518
galactitol (dulcitol)			1456929	3234367	384073		309287			200054		518591		1244767		3559772				1084883	530206		3876059	241183	2978968	2413964				561881	2146547			6868485	76106				102994		1895013
galactonate	134096	3165592	2437302	1172762	2516656	1011956	1064412	3518954	1638459			11085971				1148986		12444865	1197154	3725245	689696		8440673	3103059		5179944	231806	3696743	749264	2585101	48094784	1160082	33090766	3385430	2144447	645714	9212427	313822	5831834	3463980
galactose	12420680	2822823	52552052	2508933	2619852	6383423	3537630	4942661	1289802		531592	5260733				1766999	5508027	4099436			643993	1571813	43383336	22873806		1520870			8025658	6124527	38875956	5260733	6855105	40413200			32443656	157063		13449468
galactosylglycerol*	416962		278499		322155	954077	82598	81581			118050	304847	93285		123110	51364			119265	71050	670518	187782	829771	157952	200007	36499				48025	228088	61239		1297079
galacturonate			815161					944852	2245839	109820	33372638	15433615	433223	14732662		1674865	2268597	1440403		564588		222680400			73664	4235207		1689167	202009	220198		3794806	8242635			41964	1430972				397838
gamma-aminobutyrate (GABA)	1286139520	63075552	532659360	17073510	82552024	108167208	643683136	523506912	1112016640	83459056	2956927	6987894	930496	12567466	1598504	4605177	3406511	3490135	61695536	18692512	277061888	1872671		8469435	8724690	2073330	3457543	4574790	239766288	18195390	288209312	7559200	3429976	674037632	9649612	9156819	4513575	9286426	12023948	25449208	6133932
gamma-carboxyglutamate	1069157	7968988	288558	596671	879602	1476789	225070	411378		2099593	1687494	477982	10322867	1082069	7455125		6632454	1170338		525654		5073557	1179157		11074603	432310	167689	596567	126470	3155374	795212	518601	222815	3858751	213677	809091	601822	977592	473037	1326942	16487256
gamma-CEHC			93425														569860					107820						212113				50979							70168	84909
gamma-CEHC glucuronide*													3823176		643099		1204918			93515		177284	49568		76532		97399	177997				155396	33425		213318	50442		184579	228738	515072	89775
gamma-glutamylalanine				212469		124258	1496857	179893	1012765		691806				1517218	421568	245328	910513	119994	627080	225014	135739		288677	50631	136974		218235	1191745	277888	117002	184315	356198		643504	129854	489822	95874	714933	231701
gamma-glutamyl-alpha-lysine		455932	1008532		347515					843860	373262			2037485	5181230	1319602		3364427						5175825	348771	553705	164641	1128331	7321084	390746	1044130	363617	4542732	371363	829859	159368	2187807	200882	1190560	2168435
gamma-glutamylcysteine	1467615	143478	282543	468370	352984		1307735	3293107	525720		3221245	439050		437177	65980	4620272	1078296	462822	2314918	2285923	2205548			683777	248522	2800684	268259	400704	8398397	91054	238389	524528	1670797	56688	472588	425097	2175262	346950	541134	231973	175115
gamma-glutamyl-epsilon-lysine	8121167	337919	430494	1680427	856713		11962585	7680972	3350779	449017	741365	2784834	9119007	3578743	26840586	16630871	13456155	13316171	5388833	17646412	7738451	4718228	520898	2794713	699276	3829345	777742	2695969	21649930		1664697	1297649	3674469	61927	556516	134340	2180231	440881	973981	622772	2137715
gamma-glutamylglutamate		893885		268621			125093	484801	1904342			130254		1421938	8750132	3721202	92674	7403079		1739509	146380	1144352		368147	207642	1030913		340267	7104149			655588	7391373		186023		3362166		695656	553819	104609
gamma-glutamylglutamine				85088			670035	185886	445219					123949	5560177	1051898	222081	423484		317690					145552	564300		394482	1157328			232651	1022952				1276377			143861	121314
gamma-glutamylglycine	311110			151059			700301	979366	896417				1003888		16752575	1079857	940033		1122096	1350265	332684	2614734		477197		2135782		1175045	1481473		628224	1226941	1739120		344187	84239	3381490	132675	349729	2465550	359329
gamma-glutamylhistidine	481526	236571	178481	111372	592355		153717	2298880	589362	411358		265494	221209		5517169	10274826	81994	2670130	1966183	1009985	603252	88793		1659524	298304	2244181		524051	12918192	100959	549270	500087	2403954	77976	608221		2292117	85490	1193166		235165
gamma-glutamylisoleucine*	54737				21652			93783	47435				71193		75146	158609		242562	112642	23792	57797			69320		106106	59715	87372	843581		68163	81191	63540		342127	60421	70102	111501	356182	220016
gamma-glutamylleucine	85180		36344				57798	454202	269573		48325	63714			331831	521264	95342	348014	370147	208047	88193	97021		92175		268842	32791	206703	2530241		88475	155215	228052		568965	67377	204999	81355	479188	541744
gamma-glutamylmethionine							492755	618706	906444			3126168		1209920	612715	745699		1018483		1536413				2482301		1300611		577474	6186957			614165	2986203		605092		4242402	69758	862098	4193600
gamma-glutamylphenylalanine	66191						23976	204610	134151	66392			74213		293148	112333		369526	239603	90533	45275	60958		19953		17724		84617	542439	49745	45142	33323	71920		94838		63652		71719	19015
gamma-glutamylthreonine							99640	204676					909706		7156320	6504832	84839	2289352	461336		457315	291652			208911	937355		188771	402984		306722	851517	220002				1286524	98637	650564	177842
gamma-glutamyltyrosine								108687					29768		197129			101245	101245									25815
gamma-glutamylvaline				19723				185683	95528	318799			245503		149236	361031			144498	170242		192729			219238	334174	351804		1179243	77836	56075				366395	110004			599108	116351
gamma-tocopherol/beta-tocopherol	81506728	90031648	103030048	192417744	108157568	59844124	5490806	342910944	212072896	63237004	216004208	18118318	1261287	104727152	9703291	139724608	79855368	80018184	188425	127975568	108912216	23945004	1411000	149461968	83597120	286738400	7842639	295300576	380370880	53134304	91921488	254623712	372676384	164790368	62711660	42709208	682313088	40294192	161395248	76354096	15754178
gentisate		137081			4651080	152563	137018	523908	53954	243512	54550			101261			336433											142322	71663	316362	85274		51244	79073		127887	42319	90740	116033
glucarate (saccharate)/galacturate (mucic acid)	3267605	1566819	10390438	9009017	441152	1963527	3495767	9341856	3041493	10035152	1064131	6588801	43537044	65183716	63869664	17472476	17275308	10638566	2661646	14951585	4481124	46180456	5672998	2863472	11192271	45455992	541321	23839648	16380283	8478125	1426334	11617681	275074	3108358	1141158	5336485	331687	8982682	154351	368956	18448076
gluconate	2683616	6480757	8068428	733700	3786834	1047315	1677097	2745631	1348586	533721696	3703166	1232653	2082296448	576355	2758412032	3055256	31925508	358001792	1833793	31602546	401951	910476224	18098016	1087905	574924224	5125303	3528314	1149265	4588229	7860034	200779	4194962	2833217	1898825	1489698	131267	3030969	1134439		5318196	448569824
glucosamine 6-sulfate			351642		32054						96372	68016												411650									176815		106384		176962		55198
glucose	32845152	4513688	67218184	18363716	20897752	21852420	48670928	21484124		12276726	996922	7679840	183444688	1763656	133053480	434550	59690088	46321356	17980084	6677986	752530	8694332	39129016	27118572	10539879		11849953		1981370	20435888				88349144	1897369	710031		478792	2284252		12417370
glucuronate	1807471	545614	18100102	222341	2220950	187198	432270	876676	776911	2053420	2431737	50161692	473570272	3723742	528706880	2550402	15671936	84843128	355657	10533358	5117286	28977554	147369392	27967948	6204396	9995370	1784711	6862593	8391033	3100754	8085404	2573418	3659768	406222	13948509	1642834	14074118	2083315	11273124	3736910	3650925
glutamate	278656096	1069344064	1303640320	559470656	1310110080	250901472	508349888	2645542912	3199932416	1781958912	410251552	1069040576	375978368	1742860416	2790148864	8614549504	829874368	9739783168	3441325312	3787128320	2588064256	1310219904	143566816	3057039104	1838544768	3080923392	481321536	2924095744	7589352960	816408768	1209694720	3685600768	6312889856	644252416	1623072256	408289760	1871346304	752869952	1677076864	1390215040	872566400
glutamate, gamma-methyl ester	724549	2441297	1895334		846836	454457	1072639	3494207	3400730	2655884	555079	2287183	434696	1979638	1310822	35936748	501062	16314076	3879473	2382433	6274451	1548418		1676500	1979395	7840587	660657	7857460	9858857	498101	2574437	5851311	3320812	1847046	1947917	1898336	4045561	2098641	2693604	1894187	767952
glutamine		52444872	160866880	60451428	63438444	41060612	161595008	118739328	144001872	107027736	25217630	165990848	164554448	96541952	745176576	443623776	194973232	214948880	142840320	278453376	192713120	101304544	61731660	261813200	264023360	409679648	3352637	425236608	193236800	146255792	200855328	209011744	337340224	146898624	16967826	2514140	292832800	4603615	5693657	119836848	251614656
glutarate (pentanedioate)	724656	566183	621087	697940	2682096	775615	943115	2408935	1431803	807571	15032870	5301835	3041563	14743394	603226	5393229	1058294	3450989	36911908	6487823	904307	448279	551464	3591782	756609	1150084	4437674	1796996	1739826	1018186	810466	1889108	13137435	342769	3898502	2621911	26959602	2014994	3177101	12114544	918651
glutarylcarnitine (C5)	163521		366522		1040444			1207211		697719		154955	2213821		933922		1955561	428611	1829189	560145	391063	345313		537403	926674		592568	2633060		730281	1258096	1130746				102424			707466		143734
glycerate	8424419	3432414	17201268	5821722	6896925	6470953	12322053	29075862	31752132	8479357	21803542	13809286	7904064	5916353	4505036	34479628	11184440	5014387	9621812	21082472	17898686	2002684	963868	13390717	5756147	30401732	7905347	31324372	61527964	17738388	7247974	40794308	23137726	5325121	43223572	13066070	73169200	16963698	44975960	21317674	1708793
glycerol	7928752	11467116	19786460	14519245	30804502	41599368	14271717	5676519	6012337	4514102		6100087		2574672	3056472		2476772	2134572	9784302	27609796	8214032	960223872	8693513	4513583	47898632		825457	1463536	680456	11572023	10768794	14687255	1265372	26851888		5243845	494014	8341816			7985274
glycerol 3-phosphate	539425	304850		706362	2077230	993946	3398029	3442332	977923	359289	92517	615422	4150941		2286089	2358414	939683	789327	531356	1784439	214180	28848964		1184249	335701	863140		1368696	2373165	365413	450384	657112	1082520	1858410	186830	579999	952580	206552	642798	416232
glycerophosphoethanolamine	241054			75523	144946	148280	389511	80219	187759			55137	1057636		172211	150529			40510	65523			73241	217550	55242		76752	180282	69988		686061	146463	386625	62106			208035		183979
glycerophosphoglycerol	179274		54882		101627	157499	151577	203199	408218	44321		554854	755614	106086	1186104	2737364	325601	33606	144742	77781	787823	544777		498516	112129	679186		1196711	410620	60922	516686	714649	346684	84375	274715	26077	139176	57860	210518	148703
glycerophosphoinositol*				221179	186800	75304	794131	904329	937885		67724	86371	22826238		3802918	4910395	942344	423462		518055	179244	2421146	183492	1249228	192225	1801565		1172036	357709	250735	2868987	1753062	1277814	115422			915318			184961
glycerophosphorylcholine (GPC)	8455816	3025645		4308278	14935060	5914657	24279990	41239784	10526100	4736812		3900354	246945024	1816071	129881160	739618240	22707028	11179629	23516464	1201598	12430689	7567426	1420688	9319722	7576647	11053895	1391107	1281038		2352398	50950176		4552630	6451609	3261976	936815	2586809	489813	1547851	2349736
glycine	62008064	35588472	101524080	23959356	18475298	35975984	95082632	72087504	97999192	111117280	16194666	28419708	94498920	30403470	296802048	93575392	73065760	138275104	163326048	81327680	77201664	123931912	30949464	50522784	127536664	130118624	78274264	166111792	86242000	72222104	61815848	140374848	88023576	64654960	103775328	73882024	89964160	87742800	67855648	57136188	99887840
glycochenodeoxycholate			2849589	393649	238483			648972		3254239					208575		4558226		1622034	29513420		50954	962109		690357		1865472	54994884				35889952			209885	995943		546570		2693741	88870
glycochenodeoxycholate sulfate			1903629		1282877			497856		2335497			3141737		239137		9071831	798405	143384	687537	649245	851197	4390307		85963		2737081	3340503				2414290				3275990		7243959		9678998	2204699
glycocholate			11204750		568571					5833755			2230860		1536644		7697035	501732	1898004	7888869	395614	386890	373166	74542	567070	77126	496949	91355336		82163	103530	76311288	161891		279372	1316971	190929	1477602	255167	39652120	86452
glycocholate sulfate										228484											87956		256233				141291	1629448				787877				32546				3008130
glycocholenate sulfate*		234335	1367287	126826	3151140			672009		1274577			12555488		5376826		18986264	1577500	211297	676995	583249	2086662	4103166			88908	1290991	9032707	516524			3071069			144264	1727089		4793654	139710	8905059	2300095
glycodeoxycholate sulfate			1013044		142202																8549	41503			194554			182345										117841			91006
glycohyocholate			272004		36700					594297			363891		652709		4436606			396128	56111	27632	53737		151644		207835	3209556				850463				717698		702762		1587482	79400
glycolithocholate sulfate*			218959		192334			398252		368422			564980		142418		355830	1107815		266613	231033	267193	1064893				378792	756511				476424				546439		1037264		745825	487906
glycosyl-N-palmitoyl-sphingosine (d18:1/16:0)	8178067	4396343	3112717	6606818	2955213	5552116	16524479	16535406	9075525	8865012	19586396	8762311	68339496	19234886	13621887	23894196	12681818	27280796	7607757	11022323	5273281	49868504	5161334	15991536	5886366	13258936	3641746	34211624	18569460	11785146	2649500	29823442	70897552	4347577	3767070	3674946	100102400	4153245	4362317	3701202	9317581
glycosyl-N-stearoyl-sphingosine (d18:1/18:0)	1474256	1580446	1099739	2410341		1650471	1471193	2646000	1158177	3046306	1994879	3085803	3643367	2032133	1142047	2270200	1309431	2922191	906022	1704301	1692636	3786656	1811068	3342388	790279	1145514	2164781	4580202	2396154	2956675		3902031	5853991	1314571	1725593	1007546	7889940	1134145	2572208	763111	2874819
glycylisoleucine	1039266	524616	3706444	1978953	1331337	1037922	5346770	3827362		2338309	1147586	2114700	2268212	2224765	2087307	837282	5617936	473894	1586181	3930612	1825341	2719345	421346	1372309	3609724	1584348	1753266	8078057	5507802	2690412	1098876	4515643	4534054	2350048	3853799	2258505	7916107	2857229	4901913	2931174	977411
glycylleucine	5281303	2023527	11261772	5016783	4819655	2586512	10362872	9910970	1293098	5266924	12758502	6119483	73175	2547019	819438	14648892	710877	101447	4618148	6645237	12595924	1811160		8305731	6921050	11887713	3066784	7661989	17813826	3416764	5557993	16894464	15561294	3935072	15360439	8030673	12588029	9534199	8578383	4337543	1043829
glycylvaline	4434759	1574271	9985405	4500449	3280793	4867801	17683686	9523876	3779261	8190306	3439514	7655824	4501303	5961333	5389994	2420530	10645688	2732671	7348834	11023983	13074721	5078276	2100101	10402454	15248053	3608370	6708516	16584678	13073362	13358382	6059576	10423407	13702710	5512716	11894335	7525078	15379747	11416379	10066491	5784539	6417021
guanidinoacetate	2106800	4768623	4337661	5390791	9252451	1871604	691645	1775875	2624303	50666028	5585263	5280588	6242508	36813180	50251956	7665108	16186585	5114553	2559141	26866748	2468484	10895776	3023247	4046862	7088460	5785197	5531420	22841476	3137356	11886667	870729	12098325	1600456	4195556	5946754	8469622	3947424	8499234	12197760	4700071	4699986
guanidinosuccinate	1169946	475161	183301	64280	762632	610204		649999	138161	1568626	971349	291705	1396216	197941	959506		3092170	826976	1222434	257595	257170	974604	66985	101370	896746	184276	115370	746148	370512	510414	167429	639341	511216	820758	491392	407026	552578	475616	402301	515766	1027011
guanine	1536118	212732	3773109	1027144	1471074	1455111	143498	1178030	269398	1209486	5654895	7464433	31462568	1954653	26764492	405664	16233265		6749342	8470698	1794809	641846	4067096	16579684	383272	1172099	5159338	1685896	1245965	916483	2023995	1260911	4561215	640871	1759784	2168354	8451870	2380588	8916792	7143671	735683
guanosine	249686	140390	978781	19902	1671582	489612	75545	130578	43576	165814	56423	391006	1753675	155388	8218631	137648	2661705	196676	868974	428516	262578	276854	1144281	43449	330435	100555	800558	1214387	64817	308615	649659	167429	52301	102574	544143	22452	51095	79760	1554143	1194734	327755
gulonate*	2787684	1802564	7623376	5535359	3157414	1514433	2215953	9405401	3786716		37860056	10230329		13937593		5999332	11444173	76656424	8955947	17170908	4437276		10187157	5999332	27702954	6825718	3714164	13380842	11736427	3081495	3008099	16788192	10172558	6448896	4073827	1228643	23347598	1435700	3123526	6075673
harmane												450665												661209			239736				2299643				507448				793563	929448
heme					6615123								109823376	43756772	88108328		846710	13683688				98492816						2946981				257015									639750
hesperetin	271769	111543			859344		217918					93521									247710			808047			407768				558855				719334				5037897	191221
hesperidin	2142636				3225651		1081430		25288			1675355									3283580		45384	4393101			3968633				3344842				5838486				5244435	2310089
hexadecanedioate			19760				69357			40801		33072						28825	243639			42184
hexanoylcarnitine		304128					600072	1446949	8795014						593663		1399989		982953	238679			1670935		61262		4704398			611194								60633			404449
hippurate			304563	113258	237097	72910	244146	396284	879640	2299065		184971	7890503	52619	999148		365450		255924	25556	40951		2530728	228156	1103672		316992	7215429	902711		1482153	2168358	48127	78940	901112	300122	1543415		295382	3038204	433634
histamine	845156416	254871232	6054405	14325168	2455207	6674619	169044192	2575196	21207868	39711552	361201632	4211449	573329	54723300		20396892	1256077		721893	1912360	2408412			10568638	42231924	18030870	494017		28577722	5535257	28356602	827773	699399	235871824	8024027	21763058	1691208	40400704	22336888	36685712	3934187
histidine	208474	1612403	16738142	6787585	12680905	1667943	7672934	34092288	38928696	14649466	3529702	10043307	11972866	3332601	57410392	83116184	17619980	89735616	29955934	27777576	11389051	11453002	1460561	41377788	7577294	48068928	12616312	24414330	113832088	2537599	13408455	20284764	12847729	2262474	25921312	9486986	8882756	12067621	11393667	2057876	9255518
homoarginine					301019				476142	182840	224189	414040		2055070	570572	269257		713836						496791	1196480	433824			152243	502977	2132218		772079	88362		254600	3327569	120405	372004		289686
homocitrulline	2544875	410574	11526757	13208590	2215004	103424	1679877	47146336	120373832	1835193	277150336	3968829	4835732	5699034	2045600	86672280	7178251	15959597	20466920	45818144	2516280	1157990	292910	17922840	2667942	79484744	1183654	84345872	128225264	3976366	13756008	51373924	48826792	297296	5101825	2634318	31250354	3577527	5930897	1728864	552051
homostachydrine*	116631		608119	164253			430727	874010	2278227	425232	2340742		882702	232842		882753	318370	1223578	1268602	1240077						926529		14142983	1658431	679786		3977179	1331209	418473		254706	1564296		457856	549869
hydantoin-5-propionic acid								319883	110886	88749	152144			88729	113542	207942	149978			91638					67527	167105		227542	136504			167712	303295		97465		274055	43300	136665	44653
hyocholate	1508505	28151	4998027		777688	13796	246637			295581	6427820	2467609	2108383	61065		1797526	6949982		103541		1307506	301348		2836616	53903	501101			1439750	5194617			3007630	254670	261005	240030	3980650	920767		256002
hypotaurine		242143											752862	215525	3172015		725060			249364					207442					184786	97506		131548		108447	68329	263811	108992	507629		103398
hypoxanthine	2529323	2348187	3464361	3328175	1059192	2417028	11120377	29679270	6301495	3134667	1798672	12533850	1521998	13007804	364346	2017877	1348096		5008116	6905989	2283719			14154466	891407	4264814	1416526	11815981	15180057	11362237	17009022	3156009	13619384	3213960	4620997	3024191	17753620	3304381	8652369	4377255	4763487
ibuprofen	191551	301244																							1004500									503557
imidazole lactate	40337256	34050448	5953142	37475816	77432888	18436602	23779556	82010888	47855472	46543724	25646414	172673280	954397	253946256	9934391	23264770	92449792	2748343	11806156	18151408	13630368	1378618	765401	190590752	626145984	11558611	8815550	6390031	103945840	9721787	1218544	4460384	836127616	20863732	5738600	29936206	445209824	27468738	6666064	274926816	11264976
imidazole propionate	2356060	56763412	5716885	32323056	79007384	94116488	3499646	6632429	2798545	14597736	1794947	8777174	4192214	110185376	12081336	46558948	11475628	181201216	10269138	12986241	2042480	116848376	367924	67532512	33247332	14762711	1425267	26174272	585547	29445574	3414733	5300288	4347087	79656368	27405216	58905720	24849940	19131942	9682391	3936041	171484880
indole	88681	38562								24956	93052						83678										106378		66189	58447					201720				140836
indole-3-carboxylic acid	31455				128122	16698	49899	65096	40783	64667	34637	159336	135563	48037	30308	168526		49447	237326	44277	35788	28594	19225	122297	130859	62183		183555	59467	151884	208197	120753	1310246		26740	87394	163952	48319	46778	64094
indoleacetate	58599	67058	126216	117158	4738613	241870	136170	817932	164057	109379	31958	8204936	86505	8623321	75813	177353			113069	1007984	66863	32111	23472	50778584	259312	94237	111646	451526	46373	202337	141919	153322	26404412	124268	504671	155895	26103160	113230	897455	7776145	263881
indoleacetylglutamine	208772		256028		9883807			863007		2858884		746865	860207	86628	1316925		992873	973426	78675	186142		349940		150047	1717267			3999834		611443		1255149	1117588			162721	2272523		2090745	5102794	149885
indolelactate	6031427	3846514	1089712	1199496	9570501	10798142	1285005	6675498	24362916	786681	221338	2071524	327511	2400056		26706600	2136344	2350271	4083592	3138217	1907573	4786092		29147822	22838766	21440172	1174301	4369690	1486108	1235064	206284	8924432	2109270	19952328	3801094	300810	752833	519542	1012280	391005	1349212
indolepropionate		2777815																						24708122									1998290				2003536
indolin-2-one	1731767	1705825			1023896		3755234	1864078			430698						103037		9130725		1929188						667663		865236	1249637					782200	1573483	416329	790412	1373791
inosine	2133733	638124	3073499	67435	8419889	4260761	1216658	1700410	308289	868745	161577	2826135	3307750	361374	11156010	1156439	6311543	356719	2711144	1881841	1091461	342011	2326857	120336	898261	725061	2067199	2735537	471958	3091013	3514684	609894	89224	464575	2201034	145967	72758	260878	6442839	4464116	1394389
isobutyrylcarnitine		1213609	13048829		1460608			5015632	3819478			1948725	2645332		3233500	9175048	6039265		4534120	30136744	1356036	538477	303954	927067	315314	5874326		26062294		988386		32842380				243593			297171	289139
isocaproate												5429728												118386488																3402816
isocitric lactone			3572615	258491	472963				957195	90604	2137789	259790	2642795		809998	2733429	235171	50194		1553675	244441	1914652	296447	2416656	720789	5088770	700652	5112168	7913951		620010	11594244	5810011	1461383	1930173	232088		431592	2680866	738843	167518
isoleucine	1591319040	445478240	1539853696	643967296	205134336	352016032	1905330944	1717201408	2190428928	882729408	1161014656	693865984	336075552	355894208	616173120	1684888704	776591104	1181742336	2583365632	1993852032	1218780544	532072896	162878400	891829504	732268544	2135054720	1434718848	1832371328	3183805696	1496301568	948111232	1257135488	1123951360	591414400	3318073600	1853964800	1106788992	1702805120	2203699712	651725888	655598976
isoleucylglycine	529544	140808	858523	73400	213238		491724	926185	443503	398551	114154	402732			35570				1444309	717758	353821	180765		531783	434870	78237	315497	904317	262573	422588	362800	554318	854853		2077164	493380	279921	443568	727900	186854	106593
isovalerate					1163165		274408					592890		1698426			2419204				271332			34810200							679457		23553948		17317340		22677046		3002887	9653819
isovalerylcarnitine				290418	215464		660797					842554			1202021	1938401	12426211		625499		420702					1006424	1589911			396575			459858		686313	392944	324802	497298	729104	1118448
isovalerylglycine	243747			45845			73380	100913	301371	130119	299755	76078	164490		121581	244931			13240860	90469	205642	145912	81725				144608	280246	344600	170229		247632	187390		495869		184733	149200	309096	118300
kynurenate	1468340	591184	1848206	495419	5519281	873060	446460	1934142	356903	3761168	1101183	657673	13146027	925161	7205837	1436011	4707712	1546607	1924666	2782533	1604574	995816	594696	1403412	3290365	729455	2391280	2254112	1806851	2190002	2750666	1038626	2193572	487361	3323502	1262915	2367052	2288631	3950659	2911964	1622638
kynurenine	1506697	758625	2588243	1029994	2848286	1326214	1237003	2589521	1301230	4048964	2318300	884530	3864743	1838204	5541499	3495771	1553967	2588263	2353133	2101283	2759507	3160471	689502	1364367	4706891	3451366	1272827	8826808	1209537	3191601	16956582	3792415	884345	867196	2769366	1076005	1156098	1587673	4603230	2759075	1615518
lactate	41471880	70715016	230806224	14515465	95013752	29770956	33257092	27857070	222676688	70022744	8428532	121202728	48388524	29485444	21290546	14227444	3074283	119968984	104124144	25607914	94809400	33545062	11006731	19584534	288664704	11244787	80562712	70312456	121008136	7605366	43837792	99777352	9478680	161020288	39343044	18772980	23741528	27825956	93270024	11290787	49711836
lactobionate	546689	80465	663469	364372		46831	233497	1266335	427024		670191					517622	267337	455152	232203	2009323	2003996		256938	129362		157726	2607088	269040	694704		68208	918308	1764613		924786	473345	2337010	734471		2920355	293733
lacto-N-fucopentaose I	7293025	7213412				73125456	335639			14355088		15574015	1493736		156884		218678		6561794	540893	22750146			20706714	37495948					15697000				35749792
lacto-N-fucopentaose III	22138866	27259456	30186430	20606174	47198572	12772692	12999791			14146492		23070914	1343386	18184912	2025051	135230	1325924		9409573	1482786	24597128	6177026	40488152	3323930	9306995		55873436		216266	35013788	20667580			12872488	58710608	35104648		42185112	61771572	60778732	42816784
lacto-N-fucopentaose V	1242914	2506214	3296015		12112315	133389	835336			419852			236227		173997					55594	659880	3125940	7638750	587719			7747424			237763	2967290				7517153	4486435		5816904	8149999	13205564	16006912
lacto-N-neotetraose	1386155		4424740	1433000	2720926	1514635	669351			2041309		1245801	1468109						2650131		6444187	1519571			7904311									1524681	1579802				2124400		3333109
lacto-N-tetraose	14389449	6895124	40345068	283702	30766078	22545996	3798137			2523360			1446732		958760		507432			717067	5216406	4059867	25544676	852450	12664413		20004264	288617	67704	1357040	12549754	895517		682973	21389734	15150654	282332	19558642	14139670	46176276	45943648
lactose	4279278	251543	17824502		7898499	9314945	389219	301297		355632		5535706	2620601	47480	4903857	202929	1574431		486952	132422	2542138	428740	226742	1766212	1061098		263430		331974	1045446	4807225			3512932	2689108	193009		219379	430418	4636625	1188303
lactosyl-N-nervonoyl-sphingosine (d18:1/24:1)*	1811270	3329979	1329026	751183	2072815	3340268	6497105	2277960	912259	1933977	4286710	5038978	27833758	6561842	7732167	8656828	1484851	11062718	12393044	3581294	1390856	15320269		7035121	2169470	5563829	866504	13756555	4598225	2962665	797364	12095085	8448846	1926934	1004071	1573498	8206436	2301288	2950769	5271638	2339897
lactosyl-N-palmitoyl-sphingosine (d18:1/16:0)	3040097	8674346	2704583	3397003	5555483	4728571	28479270	15407415	11801615	4500525	24359328	13153690	98346288	29278640	29868512	31677774	7368737	31060156	39903772	16883712	5831436	58524216	1509483	26038398	6054762	21373138	2094654	59456996	22081288	9069624	954642	46278780	77438272	2728792	3312289	3809522	92232128	5857552	4220291	9090628	9534410
lactosyl-N-stearoyl-sphingosine (d18:1/18:0)*	182595					1586623	1426789	961286	886168		1273348	2029447	1559749	1299553		1891353				850197		887502		4004830		1515068		4990338		1706424		3386763	5045485				8488369		1251987	2525028
lactulose																7991933		14257165
LAHSA (18:2/OH-18:0)*	1330730624	807299008	481481280	13298100	730743424	767884608	1933053056	6788425	1995731	482198496	650446272	1000272384	1554442	868433344	507034	707734720	679135	4167902	2000853	155529616	1069904768	5995952	8078709	267963968	987378432	947107904	1384250	196182384	636837696	955586944	1225913088	180379792	21771674	1244065536	56896800	673369664	33061212	772845312	200735072	34401728	102078312
laurate (12:0)	3434347776	8747442176	3168005632	7998723072	2607470336	6197191168	3675130368	159543504	40871420	3043688192	25996588	850132864	11222735	66727044	6136219	204280320	45176016	26513928	3399708928	225979424	657116608	73154208	2799332352	176067072	2255755520	92601040	394761056	43268992	84490664	1181504384	1517515520	72650800	11042929	824562816	520411232	1055267904	19126938	399474048	585537024	881654528	637430464
laurylcarnitine	16605390	65085972	26919184	43270392	29624328	92190424	89309664	7374344	8203225	34632128	7740018	40232036	2677211	760763	991001	1283417	15696946	625127	10949735	5649480	9105084	4526223	304253472	85674696	130051552	4023921	45677296	6174347		87705352	44520248	13887114	364845	62159208	708484	103496096		76830816		975427	48093576
leucine	1925893760	539168704	1840825088	543653440	312522688	430043744	1970537984	1755268608	2777274368	1128598016	1231013376	796164288	438402048	409967328	809635456	1753545600	777511104	1688649472	2243461888	2399992576	1858479232	615818304	164532544	1362926464	764743744	2432717824	1808242560	2376066304	3433093120	1693827200	1291856640	1362915072	1395005440	717269120	4149342464	1928038400	1191720704	1621672960	2408205312	805854912	748284288
leucylalanine	9379973	1218366	22164694	3710330	7132198	870012	1069209	15690256	1258203	1592879	705675	5451125		761223	819411	3346554	193755		11248666	9044292	26242580	5290171	155606	16861820	5548292	969685	2893235	4902349	1801092	1505353	8224953	4780540	12994200	951514	13695114	4404397	5581753	2988224	8979481	3769900	1277756
leucylglutamine*	5331637	1065347	8363085	1842881	4550194	1137211	949916	7402539	2132626	2100116	153714	3192275	237657	181634	433019	358569	119966	234349	8066754	3702423	12619012	1373430	133598	10164120	3380303	361925	2354567	2228879	889763	839196	4932123	1890295	2884758	535974	4102102	2376849	1247154	1572122	6466530	2791657	755434
leucylglycine	4909924	1171381	5644945	1733412	2128603	868450	1314985	12866234	3536754	1751842	726942	4476466		345880	329991	596211			6893247	4096178	5218245	1009919		9397259	2618034	633863	968875	1084253	3036485	896064	2423661	2157709	4731851	382209	4830804	2307945	2595605	2224354	2834688	1651351	1146374
levulinate (4-oxovalerate)			1256195		420355			1735705			415579	1304726	1730580	1630885	765795	3395988	2569098	1532079	6651345	2094597	564077	777862		1488354	441706		1534964	1662472	710078		463975	2000214	1167664		1441631	796046	728626	411786	2564128	1650602
Lewis X trisaccharide					89944							90609		137762	104560									226027			547662			19190					706292				908459	930920	386407
lignoceroyl sphingomyelin (d18:1/24:0)	19314920	57257696	6711681	26437816	77558472	46858064	27738654	21343260	7008285	6923068		2167237	15333812	251303	15289706	18460130	1803440	7150780	11998482	3468341	9472045	22754464	5072557	2742427	14535862	626464	22923026	1126301	5306888	15941047	88791008	562388	4180398	62756764	3543167	3149892	2139455	1704588	10002694	537934	9867136
linoleamide (18:2n6)	11159716	2414598	15118021	4386518	19139500	3174168	10033402	56686484	494812	1513463	1571387	9149303	1239373	1263065	815979	18977058	633602	3840453	5869589	15039396	28424474	3723331	1388585	67278600	22278962	11404536	2360663	2254335	37625700	15565574	18583472	31668454	2885973	13605670	1227928	2379926	1689162	783023	7395839	2618701	2015326
linoleate (18:2n6)	11959746560	9057040384	8160973312	12091826176	10728559616	11551044608	16421192704	7571421696	3107980288	11843090432	5575799296	17468680192	955727296	5173757440	1251914624	12628656128	4891738112	3793091328	5825207808	14225065984	15563921408	2675788032	2756884992	5985747456	7382331392	8352520704	8467731968	4391898112	7319931392	11705574400	11062547456	6062140928	558487360	4742334464	4745671680	4711468032	1137721344	4996101632	8761848832	3455047168	7389926912
linolenate [alpha or gamma; (18:3n3 or 6)]	1963083008	849330624	1072697280	2283531008	1704117376	1400947968	3965573632	1660581504	589947136	1669417472	780065408	3417117184	23662722	377768224	18833984	2941047808	663799360	261336416	504843680	3937569792	2946079744	98737312	769757504	430225920	826621568	1457676032	1323042560	352303456	1518774784	1452091520	1650718336	683325504	51020844	387200736	567810624	603894784	77807992	583517440	963782528	453398432	764458368
linolenoyl-linolenoyl-glycerol (18:3/18:3) [1]*	768143	1390087		9398500		4981051	3520095	5646223	2589301	902075						926132				29470208					3239039	149813	322822		995989	652003	1872570	325754				1851523		346008			1009260
linolenoyl-linolenoyl-glycerol (18:3/18:3) [2]*	1913775	1942786	1134954	12816986	10220528	5660502	7911860	6621378	4564394	1427475		948467								50267320	3709428	114367			1558131				328678	2436833	7879475			1388279		2984006		3191773			1107861
linoleoyl ethanolamide	187946		1303946	102898	178609	101629	572309	91901		791031	419998	685164	273131	1548926	548988	1434577	1148426	1103859			481604	1452239		319030	228139	802718	65544	2491208	1130552	776826	706639	2033127	657726	197053	50322		1623867	268837	106665
linoleoyl-arachidonoyl-glycerol (18:2/20:4) [1]*	29705798	12425420	5240794	49192108	87837312	42716556	44515132	50845224	11865785	7958372		9882968	2924711	8929854	8080490	999978	8703272	21149296		129006528	14055084	19211980	6584481		35664280				443901	41529464	27579420			37233496		18008894		7930655	192398		14723965
linoleoyl-arachidonoyl-glycerol (18:2/20:4) [2]*	10465151	3089289	6795979	19864792	58347436	14772016	11727264	44685960	10074214	5962077		8148270	5965553	6973264	10795572	988609	15320416	37324560		142361056	29652290	57542052	3269849		24886216					27801944	22241552		1127324	11393271		11510487		6472940	312625		9124830
linoleoylcarnitine*	14300001	11418163	17350030	9016239	25090210	24291978	37026284	50156796	4548691	39636392	94307736	58148604	1663820	4962530	1196798	5014085	60118432	939173	7023124	28310798	8486374	4640288	152186688	127631816	87172648	31396054	144833296	4224749	26081424	131271976	101061416	16602728	6626393	85822944	19716468	236104944	12600368	289879968	31225412	11438201	64011692
linoleoyl-docosahexaenoyl-glycerol (18:2/22:6) [1]*	28659952	11801866	2949081	19498350	77710608	29066140	31156110	25700692		3618039		16973744	372944					14713105		66952200	15926024		8234183		30861714					27147774	47924540			32689306		7613766		4757918			6547901
linoleoyl-docosahexaenoyl-glycerol (18:2/22:6) [2]*	28496370	8557595	8123747	18804616	88474312	23482472	29900306	36543676		3499830		31686306		21153190	12839903		22433618	38824012		107449248	34171164		6471218		27822770					36577628	49993268			27742620		6024135		3829180			4617260
linoleoyl-linolenoyl-glycerol (18:2/18:3) [1]*	20951978	23327222	3219459	97152536	44036964	75770088	50693788	30857672	46139192	9589274	569529	7266848		2872687	197306		492284	698787	10010145	179250784	16453620	496911	13242692	1402592	36671560	395151	1460180		472772	18898068	47908216			28150500	100255	19954410		9251316	365233		19646888
linoleoyl-linolenoyl-glycerol (18:2/18:3) [2]*	26066796	18490820	5992985	125549992	76491664	107581232	88597760	43192076	46213808	12804319	251824	23510762	427402	5604219	773050	856111	944493	1073140	3356343	326008128	38711348	4092608	13494819	538021	70439408		1261231		718953	43516672	71452096		677207	55702012	172001	32510672		11856565	426478		21044544
linoleoyl-linoleoyl-glycerol (18:2/18:2) [1]*	85640456	92977904	12914364	207608288	112343216	249681136	167685536	50556120	94846720	40635888		40328968	11765195	18207118	3083631	800011	3876096	7741449	31474062	560706816	66781976	30055120	122090360	323177	200487600				777820	146554128	163944656		1374631	165684400	164867	132513488	1250165	72678496		243316	116495456
lysine	42045012	12485284	358856064	36809724	337086880	8062267	158602752	52936172	123446112	571640640	494600832	1012337408	342795808	893817152	1021111104	518810848	346283104	2109454848	141884784	64969968	318569696	493199360	229371824	3273847040	622860672	381837728	638051584	982610048	1423708928	100994040	849072192	259191120	2043127296	15753480	501570880	20211930	1333639040	27286648	80456936	217746816	58468208
lysylleucine	3708312		623537	1266421	4610000		1742570	1632211	253596	240397		649353		260672	222457	85512		287670	1176293		1784234	608861		4321449	351686			461865	1158789				1134661	88133		869607	1117976	759475			152184
malate	60549544	41650952	31371342	16353476	28452084	29936810	81446088	207773824	19841110	16332512	7617831	7758706	4875359	15393823	12361674	11509848	31956416	236871696	27537366	148288992	9811687	6290822	5244184	8579779	36061592	1963049	18036578	9992243	24018736	22787082	1854746	10585184	10287172	41618976	17785678	13836183	18021122	30135756	48607528	24825068	26375824
maleate	839672	454615	1723982	967283	596411	473493	1682100	1053953	1789572	852610	784820	567446	4523600	989756	1301965	1721959	720931	2056179	31506740	2620219	566757	1122859	876203	740942	637239	1113938	2511893	4495688	1531191	636537	1337492	3366811	869211	347633	2832147	697321	1178943	997335	4120548	3337107	841756
malonate	15635091	6433099	6838498	3887881	59342084	5065967	9738072	9656919	11282796	8244587	9074517	12340024	11004005	7498006	9320625	8715599	29845710	16923520	18846568	16615566	40249140	6480727		62377860	4822381	11367446	8655169	9592735	8535295	5107860	3452826	10181760	56298408	5116715	18150000	4267444	61990152	5175083	18262834	18914758	3994114
malonylcarnitine	609340	340963	792349	299140	855619	245276	424667	679795	448264	745367	662429	305703	1334488	324133	535601	660047	1252662	842206	846442	723014	789229	393778	317146	444809	666409	867059	582681	1113992	1041171	361869	505473	1201853	800482	383758	848887	673959		961258	831379	1070109	874709
maltitol/lactitol/cellobiotol/palatinol	10121111	41659044	12800275	59800816	83693808	4104489	8031934			19113738		16372054	605779	8660037	6248284				4087135	1085851	11651469	8286248	31209912	55733	1302082	2722408	114759392	1289241	591254	17539488	19777346	2448159	709218	2086059	90730920	64794848	587842	95632312	88502072	51681668	78057000
maltopentaose				66104				138932										3748389	32572									122188					74975				60641
maltose	1140385	89922		371592	746331	1430542	2706115		163677	347313		316876					1256420										293628		525991				95393	236274	232509	783806		585883
maltotetraose			5650365	3516052				1263061	587839				334162			340314	1324868	13725136	2500944	868945									391670			237427				38215	250991
maltotriose	374787		679164	193820			919857	1586809	9682685		2612484		678975	50643		2285651	952619	785192	1174757	1222167				157889		1130296	6003	592999	2031770			1033865	3921527				3201370	11535
mannitol/sorbitol	276898048	196130	1494097	2657045	246495	556618	615867	3763841	4564921	2430077	288058	255202	302441984	268301	73060480	341715	1456837	11647321	4297934	232005	345417	46890596	65694740	1060201	4596981	733209	978608	124346528	2577129	472692	841816	808188	2516136	357334	143761		5363268		199975	654426	1277752
mannose			104446	159375	247225	187650		377004				537586	4168978		5823665		350310	656118		247433		377689	498332							194528				175034					52744		205289
margarate (17:0)	141764672	427118080	211981968	159007024	222457376	548884288	397554464	28379026	8529597	255522576	24030216	277515488	79071272	153239872	68384816	93168136	54786436	159428688	183262736	110891280	130767336	276248576	71101648	28262202	742884864	73481952	45983160	165497264	24633452	395581152	288955328	84848840	7938404	189353728	21369474	52157348	24758804	100899480	321182016	39213868	593323200
mead acid (20:3n9)											104723024			200903456																			200903456				349795904
methionine	374516800	62278836	494025120	222707952	137472880	87980760	461487264	777117696	886984320	217461248	153554720	278826336	109233704	185663552	285798016	841747136	449684896	572261888	227710944	1105540352	368935360	170960240	34064904	583744832	195493840	958921088	360446816	994185600	1727145088	286905152	232346048	617340608	905345792	167517792	1107998976	339645888	839176192	347272544	575323200	247517504	161040320
methionine sulfone	234888							402179	195563				1406283		1213069	1250532	289477	2059775	4061808	778068	331636				199377	585341	338574	627352	1292749		87978	397086	801757		238449	523663		209942	217077
methionine sulfoxide	106275312	7040843	56100800	37850888	22563672	18275790	127392208	61304592	85453504	21523240	23592690	32579510	48148496	23681762	25769148	178236256	29391532	70723552	661067520	161857376	90540064	44182456	15624260	24085554	47706900	157561664	38537016	160252480	220225872	30055060	40072352	172659904	82195824	16087660	47522032	136014400	47433584	75314328	30879142	10798397	17519444
methyl indole-3-acetate				587465	935250		208865	142494				179750		177757		128130				198197				2376709	309079			456190	232010				1276944		179941		773745		823666	513359
methyl-4-hydroxybenzoate																												7184962				15209372
methyl-4-hydroxybenzoate sulfate	25120	39476	66668			24238	489129			2390383		179833	3881210		217980			67562	2709153	280953	38375	203457	76933		794086			6759292		33776	2599430	1257778		14230	238741				1195326	1124567
methylmalonate (MMA)		922576	710251	241618	420548	139143		12232069	551986	1786280	1268906	1195188	2493023	626408	1957919	1517055	2127406	467972		567911		835303	308416	3246880	1703136	7536016	3503530	5326087	2172175	915023	2006465	2594574	17614984	241860	3927323	1912809	17570678	2050309	4441491	3901609	1261241
methylphosphate	1406766	1317078	4037864	631955	1279378	496779	2222487	519293	392423	2000044	966783	1166613				717514	2947950		5165207	2424227					789169	1831542	447143		348926	4919595	4752502	40387	723857	875487		2260772	785902	2246512	814822	992085
methylsuccinate	1340017	2759065	3408339	12862923	3644608	811575	2848046	5203416	2214553	2091180	28239846	7164116	774108	893410	1112142	793976	1181814	436905	994903	1981106	1201780	595963	387770	20956648	1887048	3358596	92429344	9164418	29315768	6540300	3218948	5858572	27581672	400610	632132160	134550864	33133544	79422688	368074752	5648149	437654
mevalonate	2073770	413553	11213600		1127023	2768420	378796	906118	63490748	18700628	11199211	25715946	18178622	2109368	264699	50535648	480967	11588797	111334	13350944	28661396	12486701		20795940	11884507	34631096		14773423	52052196	1002152	32441656	14714715	31245228	8836781	58468776	2269921	24725636	6916619	29516588	21707458	238251
mevalonolactone	2761041		10463544		2518520	3532506	464189	672014	77491904	15992073	15658659	33575988	31229148	1450386	1128282	73319976		17003580		24855542	41689156	18655722		24618236	21479764	47736616	511993	12981341	79718368	1338035	49777520	13584009	42761432	13871367	78768736	3431073	38608180	10148395	37778368	29416714
myo-inositol	755441	518755	39808152	639337	1762426	164010	19335500	1595072	925126080	14732052	8695999	2762360	161568592	726925	48012000	387595	132411616	64271684	140472128	2528078	55484556	11755789	74322880	2689278	16545372	126636920	99562	90413624	2436690	14638266	10221705	155017360	2907675	426058	433979	267300		421002	2572787	8318341	386501
myristate (14:0)	5132546560	8720657408	3292696064	3656315392	2297693440	6450231296	5420863488	258749696	98684096	4590444032	113855096	3143504384	104984856	388719104	41864404	456724832	134806848	153781952	2578736896	487484448	1867232768	917801664	2582578944	520751456	4091941632	256103136	991164160	307591488	234496128	2587793664	2859833600	369822592	34631116	1308920448	574340608	1081640448	110649112	879702848	2077191808	1410844800	2844440320
myristoleate (14:1n5)	67072944	137708208	69239624	345348960	98874712	160063456	165748432	44880316	7808318	85909368	4639437	65693264	717843	7141769	1707474	56988756	6225706	10137858	156208896	32347870	48968420	2786809	108183144	16314729	188689280	10077219	33626404	4936206	18554188	58411180	68221040	11885491	2853413	44504392	41759572	130761144	4446546	83499712	20279458	22482738	63857812
myristoleoylcarnitine*	6305492	7598909	8907148	8573215	14625915	15822352	46284096	32635508	15453560	16570818	46620360	44348724	1559907	987935	493253	8600353	17783834	355654	9556820	17587724	5276463	1841798	243556192	81568168	104673968	36182296	32935564	7132462	1599284	98650488	36031332	17654584	2080804	34019560	785298	119622504	618462	146157232	295969	1593914	34450332
myristoyl dihydrosphingomyelin (d18:0/14:0)*	7850172	4468856	390286	4486915	2983270	3803399	12937283	14674294	13267650	724104		244570	1000995	2628173	418848	10577579	297285	771503	7171731	3606449	1341602	1308659	1393027	2907078	1224253	757040	1585901	1387665	4316347	4863733	7749615	986136	26769914	2880328	491591		26592210		979771		899844
myristoylcarnitine	21137832	36339812	20912132	11382966	21826296	44985588	42596364	3739205	4655015	41348704	7383159	42445204	1829657	630669	475022	2070871	19708728	437775	8853998	3188290	6005904	5155612	198051472	72313920	87480888	5631339	32292040	7254650	3034322	66406556	68631704	9849817	3098878	52119264	7981474	84983256	3291732	81433080	1370191	2008996	61618564
N-(2-furoyl)glycine	18513		225081	118520	288201			1137735	244872	312906	304322		1611608		490839	114473	298390		292887	90804			109243	58769	223905	113197		10165517	935053	96359	644023	1959295			230563		627826		931922	384801	86461
N1,N12-diacetylspermine	2067765	1150419	5311868	416413	1599377	6754944	2322202	810645	33535914	18931142	21125274	46603144	4211169	18918012	17497056	185352608	2308307	64263912	21387308	23128602	67095136	4150175	1171981	7534576	8604270	62142204	1285094	46355492	36153936	2358175	29202560	25288020	32353612	8287222	40440112	6609449	9495709	13421642	17721156	8297203	1634560
N1-Methyl-2-pyridone-5-carboxamide	10882371	3646305	9360877	2131866	41418124	3303365	5819823	25474214	8970816	26873926	7078928	5430723	55457600	9607270	28914760	5141257	9555169	6986032	12089990	5092058	8178205	7285482	12453179	7376427	20531176	1053271	9906351	15919949	7235373	18421196	28906278	5352334	3487595	4731186	18393752	9574026	5123146	4769697	45998320	57317276	6054880
N1-methyladenosine			421732		933305								13779833		17239640		560440					254844	734438					1292278			3227433								375643	1132893
N1-methylguanosine	144459		103241				221409	124314		277664		437104	18013218		41991804		601077	278318	191299	147193		519601	9129292	164213				119902	502436	227503	400668				190399				948685	354164	103779
N1-methylinosine	430776	146305	526861		2875916	286166		265631		816763			29778380		20629806	487399	633272	219287	1024222	323692	409283	392974	1787029		4677870	52657	84404	628028		460715	4497474	426878		124139	1129385	384456		60857	2988467	697745	83413
N2,N2-dimethylguanine		267316		1026212		2048804	1352476	5109246	396615	3818562							18170506	982162	9722520								3818562														3576660
N2,N2-dimethylguanosine							115737	750409					81896024		75500840	279172	103535	3316468	235496		77446	3429076	5439612		253432	4760242		2175094		104126	12305794
N2,N5-diacetylornithine		2943500	1198449		1046937	4550405			426676	1211913		1786134	2790692		697240	6184916	516664	7480656		1695336	4183297	1345991		724485	2270513	1254359	561967	4116577	893888	994767	14186796	951691	701227	9227042	3866674		556618	341617	5105631	1037116
N2-acetyllysine			46646		790562	323180	51366			415427	162994	867284	256844	248928		425356		4457458		69596	37655	421482		2509047	747460	127932		217315	224205	182318	167200	47026	1264392	275496	120868		767303		69279	161021
N6,N6,N6-trimethyllysine	19660294	5890479	18837506	7606208	18877634	595729	23840468	22719648	1866256	52076548	113757672	36962548	41108916	93442176	102657648	91586192	38755756	201176832	44406084	18795786	22085532	22291628	9298026	27304878	25243868	45415804	20508976	32124298	56805480	41179012	24126052	21676156	22403880	7399619	23830314	17332792	16178882	17275790	18678820	30104800	19224164
N6-acetyllysine	192097	79234	437568	98788	2052603	109893	256192	607110	552943	466936	2348338	1593413	60083	507552	364182	4908918	288994	1546569	600657	583275	636714	90364		1793072	373899	2502550	147209	815527	2384739	274599	723009	809312	2987664	293368	2036889	171691	2300776	322860	2784208	699254	184424
N6-carbamoylthreonyladenosine	271373	96317	771175		519491	134710		133155	38431	391047		117461	1944675		1069931	499805	2781454	146514	263553	339396	282302	297103	572124		910775	406397	401658	537391	201666	293244	265155	241767			598784	189787		182488	489803	991917	1130931
N6-carboxyethyllysine			29260					288627	59674		1252686			187997		660282	122193	64475	31055	224032						279087		161080	586236			250589	1096014				937420
N6-carboxymethyllysine	1921776	299166	1463595	9408739	705565		1423096	58177188	20269968	193525	114727584	979289	321696	3345119	1046247	110867688	15206519	52617040	14265603	62649876	1472748	895040		7241850	693939	46682860	3354789	4278147	103420832	4865903	937198	5459092	95524552	280338	4514472	2261923	90994344	2750893	3885810	2318707	487633
N6-formyllysine	3719614		5060099	6861434			2581562	18297610	32869484		44572504			4409732	601003	29767354	3901878		11612434			785451		15801870	249364	21902900	2213980	11592464	56349900			12513612	20688282			2708815	51847276	2526424	5153574
N6-succinyladenosine				273190				238827					779997		1243393		3190783	760873	2351715				1109950				325887														1424972
N-acetyl-1-methylhistidine*				575116	201782			2594056	650840	1798744			30633410	1310327	409889	3273481	1248838	3465855		5975959		2996109			827850	3432879		981631	3032288	1275263		1607208	8746117	249965			6437283		320266	917325
N-acetyl-3-methylhistidine*					409742				886517	461368			1334764		609543		524045	416399	2338115			138131			391635		148834			459392		287534			525530			213056	836888
N-acetylalanine	3778269	2008361	4248436	1274017	4281097	3216421	7557942	2908509	2557398	2316257	1333850	2139699	4122328	473946	6212042	7287507	3587692	5146422	15597057	6230081	6142750	2067717	1790465	8231290	5175546	4799388	3795005	3663145	2126206	5787973	4941163	3852387	7657826	5056377	7501682	2324165	3995095	1423190	5619978	565563	8333858
N-acetylarginine	3873294	2825984	1737327	4790470	10614665	4241135	4804935	17338822	1773560	7408758	1524330	1571594	4489909		4651772	4651170	2272158	40865916	23254172	5421212	3919607	15467050		4432140	2616040	2781449	1905544	11552910	1404846	3716180	3040723	6085808	7721226	2747152	5073888	939581	4624967	1482290	4053646	2824729	966427
N-acetylasparagine		413001	529665		333035					195101	1071883	635543	180097	54764	154779	1373133	95740	547393		289073	183414	64987		2291611	580536	671108	99455	1033934	306658	323062	896901	824653	2055202	120236	1687916		1320906		1891722	379609	58139
N-acetylaspartate (NAA)	5235814	377794	9983149	1434157	3784439	732351	2994602	1777014	878651	5174920	3633462	7427402	1284114	1828369	2482336	106303944	2412386	2069355	1016483	4732190	6368137	4361496	286696	7036005	276418	4228108	1853543	9881103	4876840	6711525	33854824	10749609	5865628	1144641	34055756	2932727	7441526	8147315	14823883	3881000	1043609
N-acetyl-beta-alanine	160458	120777	134792		180507			536499	326540	383793	791365	223320	1176852	546036	642910	1303543	91661	246555	667814	498588		113309		378683	463348	1419815		733258	1350583	366352	825634	1212782	3910476		274929		3082318		492917	276857	257655
N-acetyl-beta-glucosaminylamine	115502		833443	132274	189171	122711	235846	263689	113676	273688	65377	150431	185564		401821			208070	37798	363814	128293	1487391		394303	322224	73450		809460	434988	445036	267516	378221	712266	101757	307805		456540			83755	197215
N-acetyl-cadaverine	392322592	515461696	103403968	23442854	104399392	74721976	236442768	124011952	527387424	192209008	3743876864	470663072	451299	1238935552	240349	3343525888	710062592	941123	43292580	684936768	138061920	829919	214260	81916800	243456048	1996007040	11797768	94556640	2204993792	266090288	16782198	668417920	3202502144	658105600	2091915392	193055360	3284930816	442407424	1965191552	1480046720	8491826
N-acetylcitrulline		2191386								7607493			22858252		1857470	3410311	587680	14557786		1859347	741719	658182			2206719	2263378		2320995	2016001		3395106			1150624	5946109				4003235
N-acetylglucosamine/N-acetylgalactosamine	94878592	1811370	559818752	16025117	62497196	26451566	52156340	13753405	8387612	1444314	16842060	12160353	11409780	2269825	43897676	8194000	52663064	421960448	11644254	9883081	1406804	6460328	91974192	119892072	8732808	4618139	2731064	2196781	8948429	36717864	13727654	7073705	55088808	160735696	2212692	468259	101293736	742931	3751409	5656193	3582373
N-acetylglucosaminylasparagine	1177542		2356733		2184505	633638	449121		1181534	119335	1862300	2584365	1322374		676167	3403347	11035952	143194		18443726		290084		1055287	266111	1972722		7456982	537352	1539362	269023	11263094	2717584	505537	684048		1266356		2221201	2117911
N-acetylglutamate	2437592	2767891	6724239	354699	1552736	1132108	1548637	633966	1983452	2811637	3897575	9885298	422357	1703928	896363	8668329	3831736	711628	1457829	1316284	694995	1580809	89453	17792750	1497280	4298404	1214332	2904302	6153979	16222288	2523507	3465938	17756598	3275594	6015046	346112	5714726	803652	5657122	1850152	527190
N-acetylglutamine	281246	699915	514544	643434	1502405	544560	910713	1188280	775580	1074128		1562674	771977	161051	530848	2050004	973456	14761238	471007	1142649	1010601	6313545		4135933	1542690	725388	391641	1152314	511006	786694	619069	760752	3758468	748056	1159253	201657	751005	212576	1995301	626154	402880
N-acetylglycine	547270	1607304	1968533	335517	983726	441897	350537	645764	695545	644393		596088	746175	261610	761018	408889	335078	1027807	856988	690132	631558	625872		1758201	706599	519132	252590	864433	570220	423107	827153	979556	771788	759161	1409302	404466	482155	369319	1103759	580191	325302
N-acetylhistamine	365587488	45348344	102515280	118286	3618831	10414748	13879141		68811696	46854808	1893657984	19637566	143066	179236000		128572544	4167971			2398107	558738			29681476	8378389	62780672		3488887	128869352	21572138	3651602	18835538	54822548	189933456	36600272	1901161	30390914	6400276	100127400	81487424
N-acetylhistidine	22087962	22764998	21067572	16909366	39429436	8907011	13196677	24790742	18745238	57207300	4712706	83252168	43573584	2052878	37295668	192789312	11946747	40909032	19955862	21299334	61073408	31000892	1597781	146214128	42688736	102674080	4141188	61606260	62194820	20801632	23969208	35919348	18108154	44191996	27177628	13658886	5732008	12907331	25300196	11329923	12503248
N-acetylisoleucine	1538808	518344	877272	123382	307719	386867	1130561	1367895	2184901	815816	466554	239643	119442		86031	289235	846964	91800	3750056	2373669	485618	85094		593643	326221	364907	535405	781260	2095948	2531818		1771530	185711	435028	2002493	1063951	55453	710422	1459268	237881	245259
N-acetylkynurenine (2)										4257259			2651189		197900		113358					1771028		45750	1258496			31666		61379	35049		47188						107126	84103	68578
N-acetylleucine	1632519	520333	1303960	254790	494589	322848	978855	2221399	2900551	534577	776539	176408	116597			568416	366332	407940	4166224	937332	547931	293316		745861	440900	1543400	319325	341479	3361052	1747370	414397	648225	332823	462743	4242164	1663235	182130	701870	2008299	108680	140087
N-acetylmethionine	1101499	129153	1136422	324727	836397	210887	1973374	706969	1706048	882450	1733087	439020	789523	107694	2353986	742858	1899294	247002	533540	1259413	1373559	835348	109840	1761041	469617	1036395	1086524	921753	1191020	426383	622739	1193160	1136944	624408	3239340	523784	410677	408572	1107221	178710	2014049
N-acetylmethionine sulfoxide	2036470	322286	1445395	843231	1168225	604666	7318368	1399432	1940092	749376	3537243	1929638	7412644		9443692	7431655	2282226	2849161	30185510	4387783	1736155	3668388	412131	4607894	1984039	5866170	1819228	5954466	4138795	1143642	1691874	12129934	13100067	1324287	1996443	1424644	1126530	1394707	967483		3459642
N-acetylmuramate	1192412	1833189	4184426	1638506	3924269	1849109	2394829	3306655	1690145	1128154	1238732	1415689	94882	1348810		1220577	643429	2385513	423899	2083674	235305	233182		1535850	1062020		247875	599865	1945031	8869203	1025147	299703	5152921	2328371	265139	1113377	6644931	681821	235330	1731891	314668
N-acetylmuramyl-alanyl-isoglutamine	68182		100565							81390	44315	49205									18722	186311		250519					131557	120954										176424	74100
N-acetylneuraminate	4915978	10372462	615333952	4435177	55656280	6608750	1109785	5760475	8841317	16804328	1749310	5310724	120759344	25998188	83685344	33581188	30477024	11023429	18833586	90738360	24890262	435034208	111665368	14057443	25102094	49655548	11527899	16161549	2492614	9503440	32216002	51756216	8640799	136312448	21582936	12234271	6174560	10606522		3129933	27622998
N-acetylphenylalanine	683568	409418	484736	233119	2154457	390068	303597	3418874	1430744	4026543	389341	108301	1493606		620153	370845	637456	555268	3105835	263335	253724	1685581	49784	1460090	1784782	320083	264662	256793	1772917	1599657	375938	418534	189446	908908	2201781	702697	69518	349474	1182228	59502	273764
N-acetylproline	514162	258810	630023	323372		301602	630023	676113	1465629	811126	3234672	492879	1641906	368581	653937	1473537	826387	630023	3444312	591560	751816	450843		1090648	811638	825956	287344	400241	1302336	662959	865273	521005	3666639	767437	906849	563369	3457671	613119	1065889	1000169	274219
N-acetylputrescine	429463648	365218688	60236508	82604712	68645736	43164236	195456192	77996784	122542072	520472192	2176817664	446327168	199405072	227419744	55662372	1098389248	639089536	8734378	84253048	179796384	43365460	23130604	4114698	358820096	363953600	600300736	39023832	80760320	1225814400	221604976	50546344	241676304	1933815552	565051008	875281536	178610400	1466267904	260966576	822889984	1053317056	43942068
N-acetylserine	2490648	1089919	3521179	1532854	1635892	241633	5429540	3800281	13041862	2749133	2757813	1694990	4536230	1836952	6166246	8277654	4724694	2933969	9357159	3765600	975507	1231351	1175914	3300611	387475	1640261	2422013	5132723	4635615	1446879	3120616	8288785	8266493	422776	2993994	1061944	6155063	495960	1440527	3728669	4434284
N-acetylsphingosine	107765						158655					310576	105424	576853				5004529			203670		311091									12673103	9231548		317142		10331669		430693	4857511	114873
N-acetyltaurine	268049	340226	1512128	292947	1416500	634353	286158	3629504	2560740	1804934	4435949	434720	10370454	925384	3894525	870260	13089517	1151182	1729448	3749091	483762	6812444	168077	1184316	3186813	1499288	881972	2344835	1933972	2117246	1921589	1522220	6167803	641182	1469203	806241	9120276	1296879	3492021	3616115	1567441
N-acetylthreonine	6432844	4938160	9986620	3654101	6911104	5035591	7809602	11311847	29552790	15801143		3763228	25279188	2055456	17040382	111048952	8959680	29765862	15080243	22118254	29086904	16085072	2287420	5598650	15202245		5243115	45458012	11364067	4948581	49602828	71470560	7369282	6362393	41044708	5299257	5912878	2188462	32143498	9001355	6075453
N-acetyltryptophan	87494	75536	150301	31328	919535	33681	54785	147126	179210	3478835	24009	136763	264110		457725	1068927	154626	36626	502061	162536	213758	745296		1602427	1072217	890388	71371	185188		129187	313601	532879	60652	113527	397934		28083	30443	422023	212942	211642
N-acetyltyrosine	44770	177963	237218	74539	1500420	161342	58530	2204489	25305	167193536	15627	20243	105272120	133798	226799152	67083	8016091	388675	584959	1269387		53702236		230099	86787392	44076	154277	200724	98113	436670	194813	75950	30512	104439	145115	31334			347643	36640	24422088
N-acetylvaline	883066	227967	839043	117041	464167	354112	356317	1216650	1194355	415740	569625	156458	222400		232298	908759	980534	203556	1173837	592294	352494	116287	192187	941488	336229	1007442	640272	916687	2182015	1460815	351241	1390111	135856	482608	2254781	1056359	28294	548160	1525929	105274	231223
N-alpha-acetylornithine	583696	3211372	3751827	2720764	4729334	6063497	4001016	4866255	3525688	4230771	6034090	9604635	683238	945344	930133	12266052	2804336	24988220	1103638	4585573	3950841	6639173		15209887	1077040	7291680	1822359	11171006	7637904	43481404	22971062	3487870	5941287	4082428	8406262	1263874	6674314	1381846	3774795	1143531	481648
N-behenoyl-sphingadienine (d18:2/22:0)*	8369642	4953234	6518218	3603229	14574507	9436747	4048175	3738993	969172	24067346		19251244	18629708	11294384	12784582		6640830		2789451	6311838	11661709	24965968	10302467	14043907	15004824		16996692		8639179	15948286	2999948		8436297	14558491	13208020	9705885	13237012	12537939	28420252	4134225	10516485
N-carbamoylaspartate									2923084			28764				985858	260810	134544				54160									94299	159756			321092
N-carbamylglutamate	90746		297169	2140743	157987		176206	2750624	1331709		2678394	373988	597511	73817	343435	5277136	4090762	1662852	1198367	7580079	638090	110575		1392464	154441	11120251	269755	702527	9367986	293101	457524	1213676	20588240	55186	418666	478355	21577278	577913	683980	526846	55468
N-delta-acetylornithine	39761852	260559264	136293344	27647566	155075680	132203936	19945010	2214079	124552240	82026992	5565403	176078320	8929334	2800418	3085441	319235392	72260440	76088600	3690075	223879456	464915552	9493820		48241528	27135672	139966288	43661504	133235840	100102208	36865484	950482432	31817224	8380762	368514912	360464768	51923616	7670427	51212772	246249824	19661376	10158355
nervonate (24:1n9)*	62843152	135009408	109932992	13949934	109426592	86359680	77274296	4366455	1048002	482353056	9661035	49163480	35823044	71437600	20450776	9065605	19320488	114121560	20052438	24278320	26303596	294074816	30933766	3553157	185343648	13582822	5411358	35066892	4983523	348644832	155409840	17488356	1978335	26865164	4736439	8787997	5862288	16875026	42028100	9288591	226240256
N-formylmethionine	310696	21901	450772	38067	213118	23520	549623	245814	443257	349964	593299	237206	167756	42056	171994	1861269	719975	54283	72262	430688	405483	139519		539370	188777	1002094	170265	568904	701422	293307	587437	703502	867867	221495	1200191	99141	721814	123425	863137	257835	224673
N-formylphenylalanine	669214	54069	253045		96112		379297	235977	644398		206356		48484		25005	387487		203292	8985964	232382	413929	85891	128316	49638	73407	304679	270379	76318	288675	273178	217399	169495	57282	85069	1415366	341959	86342	261593	483858		111745
nicotinamide	1602071	400812	915153	784181	21304658	513092	1313438	1051532	1094719	1447011	9946530	1693871	5113685	6504294	10431614	8276454	4917955	5096155	3855022	1332636	2294706	1712091	1298104	2148392	693091	7521564	1373108	4222655	2688880	1934122	1250409	4216724	2787202	435349	5258754	1342275	1791506	1921528	3175803	5776487	609933
nicotinamide riboside	12595695	5775034	2779068	2412384	4960228	7493753	1577424	1803747	4892951	6493226	5276916	12660229	14911459	7634252	7802694	33865080	20671344	17740106	5045429	6544750	10844517	6783753	2465729	14956946	10795593	12279536	2401617	9806286	32725132	3294199	5005415	4567808	9185924	12156868	5030086	3245889	18747148	4698937	7723994	5175063	5687740
nicotinate	56076192	32192382	71833336	24574020	67444080	96648736	62760644	185878912	55499792	56349864	19861564	48710596		34287416		145796640	42521260	5766187	32425254	100664120	18427390	3279057		71485360	16644771	87741720	21523070	61394756	169175920	63417208	12515637	53751968	145455248	38770352	100191664	44374448	165308048	52473020	125497904	47175532	10175489
nicotinate ribonucleoside	1967360	455129	16874356	2194937	10663201	413210	8911617	2462651	295937	388941	1400298	92706064	328755	6450678	88088	68353120	3097258	131144	2283535	16594005	4560943	223620		10617251	430462	42318120	290080	8079373	5328675	9176278	8349849	7427010	6299202	883877	6415976	1040581	4624094	879351	9747982	32255796
N-margaroyl-sphingosine (d18:1/17:0)*	2523813	1357612	3083790	2114212	5011107	1883276	2411906	5309402	2280488	10335585	12733086	8887457	43681196	10625635	12146831	12753235	6996050	24573744	4564436	7426234	4449426	40375836	6231514	10624985	4807277	9972108	10137378	16981954	13108628	7426744	1439768	14480720	26608828	1752712	5494400	4698020	32771246	5908639	7750903	2544422	10599938
N-methylproline		380466	148733	607235			446723	1006059	2740973		665136		847911			456990			1540009		582248		467401	291926	559014			2365261	732604	645042	774654	1059958			871547		317686		1185725
N-monomethylarginine	2464498				1616733		546273	523663		1385448		1024963			2637227	2247241		5313421	6119914	514506				2336437	1369537	2596750			2369731	2188329	1212627		1515239	811255	944203	879766		714033	2458293		801859
N-octanoylglutamine	145766						64965		805928															19102							71766								62551
N-octanoylglycine	319135						40163		19903158										62224													94804
nonadecanoate (19:0)	5142175	21941270	12675685	6630156	10408078	15913956	18590776	1952472	778672	26035184	1664518	9919854	25399948	13494358	26424894	7304848	9919854	38300184	5349487	5734964	3795298	69040848	6352362	970722	31620646	4763171	2156628	13536823	1677191	40724388	17609180	6448667	687308	5911514	921584	3945029	1617336	5929017	17841326	2498714	62146556
N-palmitoyl-sphinganine (d18:0/16:0)	24906678	15188954	14801498	15700085	34471792	14809019	36684568	62179424	25453168	84827928	99356792	69996480	383207424	163709200	196923408	112051656	93995936	299357312	105002784	77510808	45000184	371421248	76467016	98140560	31411384	78334312	87305368	134180928	83593152	81048144	27308098	127474632	174447136	14973239	48605456	35970800	252509872	50035076	64616424	43985884	98062096
N-palmitoyl-sphingosine (d18:1/16:0)	209390752	111233856	121183024	110974152	261097728	148337056	222446336	251591568	96205656	420389440	366476480	345480224	1264139904	410984384	517492608	518406560	299086208	689766400	291196128	368534976	232328528	1177499008	257823456	397340096	282328672	367576768	320329984	547224448	393765888	367629888	122189648	479539392	833530752	149682608	235632112	166447728	861739968	198660144	243183120	156003264	396513888
N-stearoyl-sphingosine (d18:1/18:0)*	38762904	26179014	37033284	38019240	78355352	38577828	23136478	25244930	6480110	134813872	30124894	113815472	78298656	67067672	70426296	62735924	36786748	142780352	29044526	43837368	71232968	116695512	81922824	94320872	63783484	31302536	142646912	70303904	42775880	87918208	30366064	60974160	52357504	39865988	81379264	60770176	57027336	70812048	133549192	23125708	98105216
OAHSA (18:1/OH-18:0)*	1098384512	791714880	434558784	13005308	813353664	822940864	1432888320	7178429	1359793	442283456	540415424	897156672	704720	792586880	542991	557999040	648053	5068821	4839694	126245032	861241472	3655295	9782477	199055120	1295107200	963873984	1245239	204767664	398036160	1118823552	1466951552	182551360	28881186	1503781888	26806564	786138688	43888392	975062464	105353184	14358186	159860864
octanoylcarnitine	392101	3249830	4108376	5254163	1007668	2702143	102984128	14960765	135094288		599145	394902	603639		1347400	168245	8640559		11158722	23529822	287425		51131956	20545606	1007648	167722	17550402	3050756		15991318	238892	3812258	216965	75325	87294	3312263		1071655			1898178
oleamide	125096152	28963762	52342240	138892576	176147920	55430780	81428656	433095744	2074690	15494706	4020241	50361060	2182756	7972964	4828496	115801080	5656184	14798353	36519128	186252336	222713328	6463770	35962896	155251056	230317920	52616084	31002780	7989193	87227704	161704256	152553040	97156384	4339169	97776840	7838884	34023716	4860397	10283472	18440888	2051889	14510966
oleate/vaccenate (18:1)	14191815680	12833694720	12485615616	17441980416	16637682688	17547487232	17649733632	11689903104	3613382144	15932251136	4236024576	22394935296	1554188416	10521517056	2241842176	14123324416	8155567104	8396652544	11703201792	19584374784	18396309504	4984909824	3271987200	7797724672	13561602048	9381994496	10577964032	9046599680	7414919680	18023340032	17006291968	10820049920	1512491136	9249572864	5770941440	8713281536	3518972416	9767272448	12281869312	3947943680	14965040128
oleoyl ethanolamide	8420095	1732408	8330625	5844870	7050987	3407370	13018841	13536182		5499099	27961816	11907762	3654895	29427316	6645144	19332018	18321390	24125622	2495557	8969087	11325655	12588264	3794625	23643702	12827945	27523562	5481003	76917408	44515656	14869330	9509204	49374796	103802856	24428298	2914083	7784785	147119648	8313219	3524959	1886207	2645226
oleoyl-arachidonoyl-glycerol (18:1/20:4) [2]*	12832322	5967906	7799005	40170204	80824408	35646764	13533525	39101712	5714891	4228323		11077340	3099244	4560049	4136644	1660810	5610511	20322376	1381001	134827360	25318678	15064860	9636771		37094888				747177	45645340	31357094		1654083	22877262		24484410		9056879	221389		16275320
oleoylcarnitine	16005212	10224461	20977560	7065507	34810928	18531416	44444224	59577668	4668414	40773540	75927952	63154648	2811111	8278001	732102	10411534	50674032	3103373	50175312	29592848	9157818	8877212	143634832	125749208	95795528	47445920	36605188	12666373	22797774	133893120	63696172	28224366		87866400	19108162	243066000	25675068	325918208	22122472	14684591	65984512
oleoylcholine	14981165	2185862	1079580	311291968	93847592	29044850	26943280	7899971	242830			9063995				12111512			36976256	12671993	2991699		4164346		44158456	36761488				8985519	38638644			100691752		17621378		7824951			7385977
oleoyl-linolenoyl-glycerol (18:1/18:3) [2]*	18628830	9972919	2619211	35170488	14218185	36673044	44804556	13801459	18221948	5424559		1057472		934247				430572	3217113	175979616	4820472		7380917		19835884						49424960			16204138		31936368		16722865			13114367
oleoyl-linoleoyl-glycerol (18:1/18:2) [1]	108449832	131536096	14945276	239288432	195962064	249799648	179203920	110085024	105589440	55089316		36776228	4255468	29339636	4983252	2560470	4310372	16157999	44175172	395495136	74791248	9547287	77877672	269953	205311728		1577502	493602	2078001	170329296	204529408	72367	1247664	178554576	495898	180146128	812592	110492176	719596	110499	208497088
oleoyl-linoleoyl-glycerol (18:1/18:2) [2]	170011536	167454816	35203592	326223392	301889408	389910400	301603488	125003760	42996656	64746488	384852	116457200	8486040	34757404	10887058	4888991	11248125	43907572	45938128	664423232	214048112	27644656	93412904	457483	340877664		3574956	688564	3107296	323857248	366195936	440517	3859679	379374240	657309	221778480	1946145	140710848	1174416		229924736
oleoyl-oleoyl-glycerol (18:1/18:1) [1]*	38079632	72496576	4222831	136704880	105540496	132837792	74434128	42191428	91199968	23627520	217570	16855520	6483055	10118368	802913	1602492	689656	4144158	33367642	247135472	27725346	1585158	42166708		138523424		216819		1119740	86685496	110609008		1432425	125274624		120797176		76066296			153542752
oleoyl-oleoyl-glycerol (18:1/18:1) [2]*	22135344	76251800	11324977	180844672	163242208	213546832	73303832	40902308	38329368	23954150		36208400		6315447	1595850	3772193	1169673	8757393	22059404	397671680	53549308	1578233	31673564	248857	231435248		1192034		1812034	74612736	202773872		3449952	213219088	187450	134130736	1156080	47746168	519797		155018960
ornithine	133502336	55478204	38535476	202323296	194674112	50059648	152268720	43062076	344959520	111925728	35365272	31009176	75053752	59789092	578319936	103567832	50223312	921612160	257626672	260481888	391094336	105238736	4958687	78200088	31244904	39350268	494271424	283478944	504760448	23047566	605570560	98551752	68277824	178737152	312269888	24139784	32494664	14036601	7345949	4198430	2764104
orotate	96261264	4472442	15089002	59045348	5198533	23017128	103873392	316254912	832491328	53789420	920039	4844392	3201984	8071949	796394	23621176	57916928	57355648	52695632	24977392	4894271	2864440	1123141	1600089	4042907	1365251	29035744	8606003	4567620	4095703	1685373	18504490	2472417	5719220	17615714	6082084	1151970	5340056	29505896	31014162	342794
orotidine	1547732	768627	1389815	237067	321937	190635	520418	1809759	1259131	1712592		733378	3855796	2564567	1292924	1666159	3280673	1210138	1537465	1554909	1074696	1664334	492282	1180506	3577537	1604140	1001557	1684696	2496004	200993	878784	2138502	3513566	2011170	1201332	938133	3817310	1157715	1325938	1775731	1159036
O-sulfo-L-tyrosine	394119	269854	249626	247804	684034		390860	989552	108370	1571951	1564917	240390	4492250	151547	1340238	922715	580650	1149736	1934168	246538	159025	554286	166423	324775	1530587	535732	273352	2550414	721210	1144523	1074666	1362820		200148	585295	695040		658442	1416697	902376	360315
PAHSA (16:0/OH-18:0)	52091276	129758376	22979574	533270	57516792	49835176	82345856	344241		36941552	9071315	31830432		55577352		28846266		142311		4152430	25050186		201691	5506980	109708304	47831268		9547473	20426386	42674692	125788768	7627092	609651	128410832	1176251	50037872	988966	62138276	5145547	96236	10481995
palmitate (16:0)	4820734976	11463096320	4997876736	5430720512	5361696768	9565493248	8326731776	2375342080	802686656	7424299008	1717006720	6120566784	1698272768	5753241600	2036236672	4160304896	2737703424	4094896384	5434689536	4629876224	4559746560	6942459392	2549256448	1870796800	14471704576	4351171584	2435686912	7404619776	2493598976	7226406400	7396744704	4671144448	577857088	7231378944	1592185472	2850481408	2035628032	3364220928	8670430208	2172576000	9572707328
palmitic amide	4010457	2015495	3670112	3352753	4255090	3151450	4466709	7335492	695705	1354922	670031	2709687	1386514	1942885	822907	3329972	1144054	2051223	5422908	5157222	7334941	1718446	1730724	6866176	6929276	2721995	1317930	1357261	4436140	5823810	7369293	4454328	1546259	4087437	735789	1278150	1333072	950350	1475927	808358	1260274
palmitoleate (16:1n7)	988329600	1516219904	1007489408	2843582976	1122019072	2692160768	1971468288	156539568	24534288	1942982784	40788408	1870679424	51571740	174090256	67413152	321757248	156160432	209117920	1259104000	363218464	1602185728	111617536	483500256	348890784	2139532928	99880200	801376064	112138744	159766768	1299411328	1357462528	336434528	16843070	604194112	562102144	816354048	33701552	977745408	829265152	345166752	1278021888
palmitoleoylcarnitine*	7275061	6113953	9122598	5189839	10210410	13127393	19757742	11874302	3719848	24400424	28557604	26393348	1836932	1168592	1641158	2132904	20965960	3560477	5523739	7058928	2968132	2245018	99809752	62482864	55722464	17545758	46146972	12575931	8892438	59132788	32582924	19201548	7353326	31698044	5012401	103365960	9738199	142014032	1663895	1056198	34018468
palmitoloelycholine	700857			17616554	2019260	1561430	1885249					418529							2965090		98448		311096		2627591					546127	931994			2666714		605118		875998			537161
palmitoyl dihydrosphingomyelin (d18:0/16:0)*	12946143	16752802	1643300	13430078	13756697	15903185	30345054	50005076	15243433	7282215	354324	4485360	29033232	6743615	28394954	33794024	11141232	32980156	17848630	8323410	6045880	39824560	11969456	9187460	14311247	4141985	12486716	8295261	13539155	22693216	28260948	5090833	29644030	20346088	7898768	4097497	25235800	3366186	8843680	2347340	12698105
palmitoyl ethanolamide	15752460	2691161	13779626	3166540	5255030	2335638	11845872	11328390	2980168	11346738	29651608	8589179	10204161	61209468	12577434	17262534	22386056	46299520	2716535	9446447	6689552	36243224	5704114	24185698	6082572	35988880	8817156	99345208	43102776	11461939	4701874	63240296	148228256	8261713	6870602	8934822	213238592	11285213	7629235	8940703	6349481
palmitoyl sphingomyelin (d18:1/16:0)	42643340	94546032	6320866	58136584	54588608	66724044	96518536	215305136	56451032	17273296	734069	6570844	64448372	12015450	48707664	150375504	19429446	81290752	46168684	22626186	21058944	92727072	16137651	22346888	57175568	7886430	30105870	18641202	44236372	46737816	67489856	9663810	129964032	82586032	16109642	6414887	61659288	4941402	18398998	4767133	23488348
palmitoyl-arachidonoyl-glycerol (16:0/20:4) [1]*				15026922	3221455			1546419	1563147	1367143			5058483	1145978	4655528	205724	4309083	7458494	519612			5300812	2420217							8060723		381219									2714812
palmitoyl-arachidonoyl-glycerol (16:0/20:4) [2]*	2977699		4453882	20658400	33580176	20617254	5661798	1887617	2612914			2806099	2978872	1488439	4082273		5539491	11534030	1209047	13286688	2757593	12067959	1750171		14150453					16943890	13373367			9480262		5085272		1912667	43154		4940137
palmitoylcarnitine	15853037	15808868	14917357	5809906	26845216	17777748	45017556	12337863	2930755	46494588	16782616	26485382	18472974	3709032	6240847	1966353	56359764	13477914	54173456	7518497	3942786	12256181	118799968	52437404	58763908	7151351	20388946	11322606	6282243	86758416	43775544	15877272	5318127	64692528	9330933	90623472	18386154	108066992	8872888	9268911	54787492
palmitoylcholine	5182791	1014811	353830	46999644	15638387	5077751	11586445	1278213	124901			2341741	162696		111543	3235717	362463	251178	14062490	1704668	942760		2007355		14060334	5850019				4142004	7667104			24484598		3074918		3017133			2901649
palmitoyl-docosahexaenoyl-glycerol [1]*	2162408	2491776	1380483	4080618	14570644	5883626	4253534	756669	976516	956524		801517	2945399	1411421	1595977		1298157	4041410		4011902	838775	4511299	3184358		11135814		512001			4683514	12067073			13120510		3268894		2353057			2097476
palmitoyl-docosahexaenoyl-glycerol [2]*	1444174	461310		551117	6072737	1999616		258768												1957431					4343853						4904810			3533795		497339
palmitoyl-linolenoyl-glycerol (16:0/18:3) [2]*	7557836	3909878	1071541	14327695	8641733	21305106	26645236	957519	3529643	374303		2322591							2182995	7841509	3713411		4180093		5518653					9316425	12856185			6024241		4412566		2187189			3713411
palmitoyl-linoleoyl-glycerol (16:0/18:2) [1]*	20399784	84423016	7394882	112448952	72791136	163411072	52372248	11170181	13085442	24172914	77355	7146645	3685742	9235014	7450702	994241	5600414	6063963	17766146	36159876	6437163	2850161	22565874	112469	83512672	713656	1501776	361798		37151980	99760840	324480		77711776	262620	54751808	132597	33365238	991877		79655984
palmitoyl-linoleoyl-glycerol (16:0/18:2) [2]*	33866708	88215128	12290302	129138560	91828128	196310400	83134424	9309476	5600332	23702730		18832270	4903978	8984880	10258632	811635	9576116	14905033	18339524	49638156	24377152	8693230	23420888		117325800	140370	2409944	409950	466702	69803976	147033056		444991	134184320	275139	58531076	288505	34287992	1156660		72374920
palmitoyl-myristoyl-glycerol (16:0/14:0) [2]	1549467	3967167	239916	1346459	869930	2621369	3789037			283247			325361						1302380				1328077		1618157					1408875	1411288			985864		335970		71035			785317
palmitoyl-oleoyl-glycerol (16:0/18:1) [1]*	11099159	33391058	1489840	49584196	33080544	78653576	31986648	2512985	6011023	7268487		5415500	1264812	1735423				1038117	16663771	18627928	3945826	512880	16220709		47338120					36533676	51698996			48964552		28483074		17892900			41465368
palmitoyl-oleoyl-glycerol (16:0/18:1) [2]*	13791423	38622092	3344116	69755968	50511036	117772336	38321404	2852718	2410109	7474829		12324409	3055344	2772717	3853204		2991957	4930017	15273599	29359118	8604462	2143369	14379648	131623	72427880		1083907			48330632	83405088		728519	86261856		33012446	117684	19958416	589303		46242496
palmitoyl-palmitoyl-glycerol (16:0/16:0) [1]*	938670	4844235		2036911	1456985	3130810	4343838			428694			808743						3318491				3337053		2476824					2360505	3117357			3121052		814155					1686016
palmitoyl-palmitoyl-glycerol (16:0/16:0) [2]*	1239552	5715519	137971	3938940	3762283	8013891	6573954			446135		313792	1802263		335553		265684	333166	2340252	802860	195222	446805	2348292		7727092					4639038	8251852			11254737		1605426		945758			2998055
pantothenate	9627680	5206689	11608463	3202254	4679528	8663540	17521882	15476085	115622104	8942476	47023664	16726512	2783145	15056236	7858867	1663919	87345224	4735662	9107498	24419076	2161199	1886981	916798	20296846	2224984	5898089	11980827	20558850	24562274	29459642	3944653	10992457	42766036	5516850	11568947	9868461	24845204	12182641	25978932	7653151	7871048
paraxanthine	43555	130272					28534	285454	46101	137104				110937			104836			95542					162173	50507	43334	218201		124664	54871	96119	56056	43512	55260	29973			45742	90281	98658
p-cresol sulfate					17139744	27375	312931	115149	59178	170474	35236	2416282	83949	2962711					20829				48651	3363113	80571			707470	148399	232551	163055	172137	2228804				6002687		424152	13653803
phenethylamine	70867376	253409920	40416728	2207657	4295607	16489192	3689602	1818253	219519664	229356400	203787184	16415637	3734335	4439089	556793	318969824		719439	1519198	141946528	99540056	461166		14224059	1054065536	673521792	1430973	47936808	522684800	85186752	331267200	30006058	2432811	372143040	180152480	1219284352	2856547	1180602112	246367552	3907742	4237841
phenol sulfate	33059	1841180	84473		224834	29982	105639	624411	344212	657247	1937976	42587	1919620		247920		25829	37400	163514			869084	111379		470894		83151	562116	167583	16089020	190631	117346		410066	59812	936695	20846		257693	188366	312507
phenylacetate		434841			2111539	104215	99612	844937			83221	937586		555200		1364163	370697		258740	683579				6138802									2163202		498197		1861062	188416	448859	1134815
phenylacetylglutamate	569358	143193	603179	183922	100989		154139	1671786	256759	553249			128975		70596	256001	297558	168933	367223	1274469	66808			33999	127596		320489	161296	34173			187278	225471	37590	565561	126228	241118	18536	1130090	88769	92251
phenylacetylglutamine	2220209	3360100	28321960	1669828	223042096	7710992	789733	53851228	14824264	108578864	868841	25298370	44612308	8889921	38111292	306508672	5217174	5657535	16301557	32214654	29222788	6082609	1820379	18181958	29310378	39861764	10960850	220683600	47056328	31063828	58184092	75106160	33803832	3035705	45409376	24512240	37068516	34192680	202303184	132929152	7429175
phenylalanine	1735363712	826602432	1429967616	684654784	544584704	400178368	1330903680	1997451520	1324906752	1181714816	794466176	590371584	350269056	279726144	1039057344	804367616	718373184	2345648384	1675696384	1294022528	1350080256	608928192	166129264	872785664	893367552	636044672	1352774528	1163773312	1727199360	1781609728	964719040	671275584	789691584	1011369088	2381674240	1456900096	790070912	1306736256	1195147264	451053408	869444352
phenylalanylalanine	656238		3067037	201346	799602			1214322		207785		261729		198418	688824			293747	1897945	530640	5590728	4716797		702446	1537869		224265	1136079		318565	1005001	180937	411947	171962	1505491	405923	498964	366460	1388487	130833	669325
phenylalanylglycine	244495	99175	566541		218797	70831	18667	369352	23355	116504	34321	157319	21102			38064			264143	126055	315982	226846		320782	307171	86872	69732	400744	37122	109595	1039331	332591	351384		1319538	172301	184091	156004	320662	165373	94312
phenyllactate (PLA)	60433776	19778020	11732440	2309547	25101720	45699980	61751208	75911248	443524768	20888558	13173391	9914412	1089720	1197068	151612	32363014	7847096	1429590	73605856	19614860	78772280	2267199	229390	33777724	68075208	18158906	13363529	27011068	25435714	45250180	10593350	32315064	4924363	66795296	60083284	17763628	2203416	13256493	22888842	1528120	1480632
phenylpyruvate	4710607	1231494	1760641	3313133	1961982	1962694	6705734	2985323	1322252	1756460	1290298	561025	137105	1028350	256158	759408	2304774	2530870	928993	4694249	3461119	1119540	186504	2036652	1368358	426608	1435606	1394822	6356880	3336250	1521901	1748969	9307049	2775929	3625535	3747502	7340968	2211133	1479003	1984752	1404593
phosphate	5059916	11484965	3771627	48666672	3178283	6321844	15811745	17506694	2544195	8582536	17562084	730345	12376874	32570806	45135176	1011357	6013164	17550262	10716260	5013700		5324932	1072095		9126069	13479810	139732	49118480	1549912	11639961	12801828	9015696	277181	4032594		13362642	2594155	8836398	446501	1620395	7788432
phytanate									280223		253449	3277005		940523							1495766			4278041		905627	5522498	2917640	1958555			2701263	3129261		6674325		8216752		15642975	4637474
phytosphingosine	1224951	2526513	5012742	1063450	1573343	731724	2203065	2630980	465773	6388692	1935131	2053840	2513905	7915514	2058671	5037474	4581756	16435731	998085	2276328	3758799	4884526	4115466	5386431	2107397	2377092	2243711	2918529	2200350	4254976	974042	2536544		884764	6637802	3828221	244420	6382178	6056925	2007323	3905620
picolinate	1193024	367337	2497192		2546178	475732		2539507	1394285	1659702	2281518	3147563	58735296	1841727	7266395	3394215	2304857	1077528	2379808	6917772	5580926	3679795	475694	9588558	2382506	2333005	3281565	7939393	1678156	1842607	2711099	7431353	12387689	443336	9054084	796635	5231268	630990	6775114	2072184	951505
pimelate (heptanedioate)	246751	187730	188445	183572	288030		203301	367924	127010	167906	101209	458494	469003	204776	116641	591758	200373	409002	11511090	468195	320443	165107	368516	232199	451935	190375	1173581	443685	184812	540965	542499	233365	116796		565649	1010726		910339	852769	751284	326245
pipecolate	7535646	3410037	13825709	8609250	20950824	3162941	21265650	36198656	35325124	10712194	16514158	54353500	45450488	332407008	39281024	29468520	9544203	10958441	23515876	25691602	13604074	25344274	3138513	728288064	359893696	32306142	2812970	51848380	35280528	13024804	351234368	29591232	797977408	13580517	40302488	9498467	1425165952	6491018	70850528	74153320	6046007
piperidine	712406	10472731	374451	507462	367142	891783	915881	886646	1573647	202051	4673854	234727	415127	1323198	1042439	670054	499789	1000375	1231772	350854	418943		386963	333294	257586	343511		712525	377481	920981	418524	428715		198913		133032	605071	170885	173324	93668	127824
pregn steroid monosulfate*	3208358	1145228	2739397	1719831	2964849	3293754	204278	1802937	279620	3634007	5880934	3164783	6408713	2887574	1157591	4727813	12586918	4772673	1088732	2310120	2842773	9648957	9436790	7471856	263527	4349478	1692473	1787664	3195434	183310	8075250	1525010	6459897	240699	3962514	1360387	7592761	3012955	5699016	2085774	436633
pregnanediol-3-glucuronide	95448											424859			184469	866823	138945	83156	203609	261630	128919		490036	761123		981534	276011	115590	456301			154312			1203602	102825		239204	1614088	371541
pregnanolone/allopregnanolone sulfate	126652										60393		148866	436021				37890				42073	70981	1284382		31359					71895		2515446				10522683
pregnen-diol disulfate*	6889077	8991216	19182428	2550521	23859912	2912601	1401937	10249187	964923	100435320	21071256	17888622	317168864	14638404	167969488	13524228	296766432	42505124	30969994	33456854	7404204	123928808	30936182	82560128	1002658	2991130	31691824	7059409	5639262	3016348	20844160	3879923	67342792	296493	5584535	3336391	60554268	8982495	7574980	21379188	21270954
pregnenolone sulfate	19228002	4594242	12872186	3168708	5563194	4421198	2201817	11732532	2030166	6456099	16333376	6793884	44512824	25778106	17174866	12876427	28701618	4003241	6345520	18162544	6014904	6253184	11886849	27030848	1739615	19454400	3216513	8083994	11147312	1336768	8159469	9825092	38171408	577409	13164706	4348110	44669944	5709862	15738708	8899728	2729894
pro-hydroxy-pro	4058011	6604985	21095212	5110405	183874	15418610	4075984	46909092	13533791	130641112	4660242		272813888	217090	79085136	9278152	10046459	5335277	11547347	7839072	4862625	64654352	23159066		201786944	13110595	6416671	143971920	39423120	162535008	79311080	55242892	950901	11354572	34974612	28968566	2136446	6696642	157682432	729995	47649336
proline	1325524096	779906112	1528358144	558961792	116671320	655585984	1166551936	1193721472	3732706048	773363136	89136352	300959264	275820128	120756416	515233984	1435113344	463610432	1369214464	2293116672	1183937024	1234717184	525065856	276677600	284104000	1313927040	1168452096	532860160	962611840	1303747712	1789670272	1537137920	1024490688	337517728	1089987968	1872583296	947058752	317038432	725037696	1167685248	229241200	818409792
prolylglycine	3362553	473808	4223467	2116517	277741	523244	6259806	14860752	835643	979878	417239		2409073	259039	2390576	1333087	4094815	2435856	8766957	7737876	6690384	2265734	3378307		3201464	1612089	3803408	4115528	3194285	2377825	1870698	5308696	1412216	1771875	3594051	1486285	619442	2112431	2042480		1513770
propionylcarnitine			989177		1190197								1370395		6168207	2539152	408871		3193621	7367627	1233426			2461057	477182	1955085	6217088	7707032			936283	1219253	2684903		1272146	892285		2490608	2283501		995445
propionylglycine		95297			302814	87994		647854				174867				296053		48775	211989					500605	130605	825619			372576					86158	366375	620683		520797	115887	157934
propyl 4-hydroxybenzoate																			108787									56209532			99387				16786
propyl 4-hydroxybenzoate sulfate							147132												215863									36212
pseudouridine		108918	581580		2810175	132961	1061049	151308	634285	3347040	56798	1250646	19267112	3121265	12460135	3593613		4693984	102144	779054		2381119	823342	818767	3997029	2114952		1153980	415689	1671785	6429390	100637	23293	990169	165682		111608	72192	1580627	751836	1967899
putrescine	130771488	196563568	76985400	31093682	128432456	77017256	54326288	68315440	56017364	314059680	281925216	147441664		99188472	120109	221402848	105238256	105809	29732812	99819336	50752260	358795		173372224	262329472	143238640	46896268	6672534	176814224	232004672	1199965	43852604	265874720	177717744	199912480	199638096	110212056	189530160	107962648	97053536	150264928
pyridoxal	4999455	969824	2788136	2025485	2366794	2161604	6209460	11204797	5455853	7872718	4068111	5645858	3878086	3509851	2362351	4900246	6242700	1541018	2616359	7300858	2952562	1779379		1724343	1642296	2929663	1315894	5957461	10201208	4222093	3123303	2813715	6755116	1319164	5601858	2300202	6284984	3205448	8907363	6080522	1310572
pyridoxamine	11956618	3068370	9056258	5620565	10582770	5104661	21875374	61137328	20738716	4384052	4816738	5830198	356575	5470684	245096	2006127	2149502	1504371	7951900	12295802	1078485	218451		16777704	3343383	1827742	1519625	2754575	29751094	4906936	1178995	815376	21593722	4195694	1514952	4143783	27020106	3941483	5963068	5183417	2252945
pyridoxate	3682718	1712319	4901966	1173718	5356747	1102392	592739	7388229	5368050	5394801	1651885	1287806	50681048	1303436	9099766	6402499	9205641	2158508	4998745	13023872	3053021	3320046	189919	3186963	3494855	4958452	1643015	7952849	5860538	4503424	3229342	5494498	7632848	748930	11050064	4350549	8545202	3545360	14612418	6023767	5128271
pyridoxine (Vitamin B6)	1153426	2109683	858448	90555	186064	249166	1832185	1802347	87903792	1418443	1807116			1262950	778859	1558081	20887676		996722	1402982	1048725	191481		1623266	304568		522462	5109742	2099108	6697831	649667	2533606	624368	168756	2827288	1586507	270074	2486983	7327423	2256658	750046
pyroglutamine*	45422112	19345882	38951940	35873068	24276038	5293761	13913887	5516105	65825032	16781332	44456584	42269940	25048104	357206304	181515152	40396380	162006656	15175602	11561514	132507840	37277592	18526490	8879212	90065104	54600872	24602766	36337132	27139702	28135006	21351796	20924640	25829352	30810348	40400928	24485940	37028604	137866032	42202000	33180946	43783500	12117298
pyrraline			379355	360519				1436790	32605852		132834496			189604		2428046	555001	83694	6145420	1133530				9203609		2201930		1875068	4083752	640586		1883728	56015388			27951	22885884	30849	9625
pyruvate	4091436	5440535	36924844	2847754	12444227	6610352	1968844	33047540	5211761	4584350	3430962	11105435	2897895	2460262	2672346	11122413	867599	10860748	543918	21928984	15335258	3959590	460334	3087038	2220376	10808122	1489691	16228667	11877523	19962208	3229936	9969013	7383261	26372770	9177732	1355991	7673296	1223564	8174221	3833349	13147450
quinate	201607		557033	254404	4162727		208106	424880	387213	71957	2459480	620621		484566	88987	399713	770705		402584	404327	324939			1143751	122552	345003		246657	1542442		252791	99336	1465441	40253	118969	270249	1919111	137603	87911
quinolinate	3616299	1752152	2097924	350637	4138075	1597241	328577	3780460		4439525	1008366	870191	14650788	1897872	3714270	202306	4043570	1999939	4103319	1435396	676065	4381475	795628	141732	13191432	359249	674535	5129436	322129	5005949	12755640	1596221	1077737	3251142	1211550	2761975	1097997	2534672	3479911	2756059	4633062
retinol (Vitamin A)	1163010	184159	4310910	316451	1241385	45824	241584	5841578	254208	387753	3318849	2332514		1372439	130937	4673195	2201096	1922564		2968042	7601339	523779		6928589	608514	11604532	774894	2981778	24270854	2000361	1345105	3867086	12328251	436382	1807873	347353	14121223	535651	1312776		62249
ribitol	1448605	30522	353659	665951	204412	455792	832517		3809264	473740			1491445	159051	1008414	72532	727563	1079364	1088174	530551	565313	1059594	392699		825248	45258		931489	645226	129545	671417	737721		480772	110820				131799		1662929
riboflavin (Vitamin B2)	1474176	118368	1137850	441314	1445334	242423	1780128	2441849	19258476	2387158	1941968	1145024	7985606	1149101	11275732	1327870	3699185	874809	1564866	3392685	786789	2013037		2941726	357905	1544875	449307	5103511	3279907	1952608	1599497	2144100	3735526	80309	2049756	1012662	3640174	983656	5986503	1477128	228834
ribonate		2157153			6110589	3387660		97468936		17144450			63513148		14091716		75804480	25279836	9580026			12265451	1108805		7856847			8318964		13140784	8594879		282043232	8704872		3586045		3607462	19545630	50763756	10858670
ribose	5497183	2034458	5847506	2514877	1393226	3945462	12529176	13668636	2581376	6900408	732583	8324971	1668163	1346803	11342637	3185722	2018724	1571167	2837147	2410836	1087403	330209	2133544	13950866	4765306	3747458	1125710	5640169	8769514	10579114	1533177	2251708	13370363	4741506	1751613	363429	19962118	1254321	7930160	2786301	765976
ribulose/xylulose	578244	143626	3807842	232790	827644	484285	1093062	491825	4610217	487513	119585	461997	602863		940146	386880	203537	740725	352412	2380843	1777254	167879	324682	640767	684835	281139	126031	1049350	785247	371282	792957	502218	144986	2191492	530165	299805	132582	428288	688653	287157	311937
rocuronium			844999	177703	428008						192093						774172608			9991920		7465751	821252		1009334	652845	543378	470621						428891	203616				78117
S-(3-hydroxypropyl)mercapturic acid (HPMA)					17007			42164	24099	24874			149405		27999				38118		52329			13358	51849	63784	42748	249941		40316	184570	74143			41993				292089	21672
saccharin	930049							106672											2914933												2650834
saccharopine	247036	502230	469385	554881	250075	197188		743487		497729	772426		1482479	1032193	1028222	715399	2450290	926469	752331	862399	538861	423189		270882	2360148	617062	155993		688821	249910	1407850	471800	1922984	658986	555071	218676	2621963	308628	1091874	868745	2524508
S-carboxymethyl-L-cysteine	288554		229056	176257			382999	614719	729735		1827269	110543	196177	240245	388338	1376124	430976	311032	261566	645237	354845	115521		349368	178081	574822	303965	308415	1365659	188612	296926	525886	1204365	97846	519677	150340	1057227	245773	453400	359079
sebacate (decanedioate)	764478	715826	1075203	546493	793321	275104	392934	517120	710018	245811	1202713	660774	630454	417759	251926	19193400	241223	472357	14846886	1197754	898130	2492300	623012	806522	264809	13141767	2046901	5893432	2182829	1533527	1162141	3604030	960557	400677	2073977	2015449	1775257	1517092	3618330	2962297	227094
sedoheptulose			222602		478064	142720	225688	1895955		443293	4785602	1774710	1090252		3263199		1389589	1277358			438202	391304	302148	833648					102754	410700	507077			1145360	1031481				858522	970766
serine	62968588	50203184	129245152	78517240	27843810	86187840	203239792	125066400	19839678	129181408	42696472	117523104	168724336	77394672	465957856	162952992	137853792	178210464	15452998	148002832	75495960	107689016	82447248	180413424	190546640	117029048	88836744	262886320	239791280	209786288	74468064	155542848	215106464	118905200	187062288	100729224	203568976	167210032	148889712	98702944	140643280
serotonin				69392	312568					317113	482713		300785	1428371	238093	370826	389419							142356		127871				175317		234271		63821		207520	111980
shikimate					221125						1135857					287949		124796	90883			94326											427500	416618			373632
spermidine	14216840	1356612	3147980	84803	2922915	472615	2767620	4714858	8849451	1435939	1168971	33772552	274720	2563012	816743	2560776	8126873	436040	1652374	5023696	470832	1941353	217495	79073568	605699	452494	1387951	4972941	24170306	6450125	4843989	220059	43616440	2925155	9306177	791513	10445881	937916	1090478	1042164	977857
sphinganine	15545510	14104390	4060737	8499805	8408050	14894039	12708988	15120126	1692227	44051668	17722910	10718144	11944714	61226012	55846148	14777131	30041388	264222640	46818616	9348291	6121577	34046852	20120570	10856499	16857970	11620096	2970257	19413550	11446444	12420859	5196102	10220849	13330836	12595935	5707536	6939573	21605010	8028532	4057531	1767323	44975888
sphingomyelin (d18:1/14:0, d16:1/16:0)*	10131297	69828792	621017	23845396	14814088	44203440	15929953	39336400	16497311	1947460		932248	2936308		710144	16022597	383077	2012372	8865594	1818604	3280539	1755615	1673847	2603940	19116244		2890422	788506	3758002	8083108	20158312	332792	28313326	31637616	908114		9520724		1555201	275260	3218428
sphingomyelin (d18:1/15:0, d16:1/17:0)*	2109114	3076769	540286	7454303	2187048	2422932	7890416	35456268	5804526	413178	695598		1160161	185826	641838	19158668	540526	2576959	2533893	2665895	903567	2262589	410943	570854	1909371	522490	1532561	1120955	5870563	3523368	2779325	705117	9850979	2799541	638268	506243	9377935	273586	600390		850402
sphingomyelin (d18:1/17:0, d17:1/18:0, d19:1/16:0)	944910	2755175		1695714	1216757	2432869	2114214	6144550	1897528	518930			1511720		1159012	3916575	617283	1585308	1128645	384893	352736	2499809	298574	493672	1486490		1106109	326287	1510721	1191158	1582613	165656	3576187	2405266	239901		1652076		506513		937183
sphingomyelin (d18:1/20:0, d16:1/22:0)*	19380458	64424684	4129504	36885728	35027628	34536172	26719682	69083920	18823920	8768510		2446695	12130073	855874	12762010	45665148	3348098	14279652	14070966	5898495	10850814	29393544	5378262	5776520	16979878	1561084	19273976	3396765	12759271	16282609	36316224	1617866	28282396	39286344	4141612	2658038	14771535	1313701	10112055	835263	7336367
sphingomyelin (d18:1/20:1, d18:2/20:0)*	2024149	7086087	256444	2554986	2905451	4161706	2335618	4439246	462865	1028680			297617		597345	2353848	211045	953999	1493010	256524	674288	1124969	245476	189987	2656031		1557263		482113	1687341	3537379		1267489	4660259	354264	270856	383191		689060		593055
sphingomyelin (d18:1/21:0, d17:1/22:0, d16:1/23:0)*	2140947	5360899	927026	12607667	2595457	2281723	3860222	52942104	19312676	687916		164182	2970592		2226812	34391412	851882	2008145	3559524	3548996	1377676	5364633	327331	2334900	1407123	943707	1815403	1920460	10230386	3205476	3122482	1029527	30070316	2300463	437232	344122	14145077		956616		742687
sphingomyelin (d18:1/22:1, d18:2/22:0, d16:1/24:1)*	5065111	20916332	928811	7023707	7398468	12222176	5867168	15168452	3904282	2331747			2511497		2185344	9923252	550964		3984651		1743811	3061798	917824	791673	4772592		3816292		2060485	4529627	10391710		5672570	10378170	945838	356627	2234745		1567624		1481193
sphingomyelin (d18:1/24:1, d18:2/24:0)*	25449846	153113168	9562774	32198332	69703176	105582424	32015920	27743032	2469819	19204432		1196514	49465604	1896547	30633792	27241512	7675000	40787400	20272144		8116771	32592940	6220868	3310588	47650992	1640900	28659568	4656704	5052556	32089472	116302584	1441606	8053395	129879848	7911621	5151431	2137296	2561833	12055765	997685	12628164
sphingomyelin (d18:2/16:0, d18:1/16:1)*	2123132	8825569		4001250	3588519	6028636	4051128	11070706	1916373	364687			2182319		300184	3280013	110565	533113	1875754		835022	1498395		413694	8458782		429591		460242	1308803	2585302		2955767	11139081			871725				639874
sphingomyelin (d18:2/24:1, d18:1/24:2)*	7584553	33530358	1122867	4988406	8926753	21105362	9765947	9459057	447744	2979482		282447	12037248	480658	9146529	5455859	1624325	4676343	5717095	662332	2253529	9824428	1737266	665695	9119733		4718607	277448	454596	7348307	16556463		1331284	21437916	1256944	626094	239090	208681	1789308		2028803
sphingosine	51092748	33273538	36689824	25938770	19963288	58405392	25431396	46967488	8057792	188004688	122408592	95513408	98954800	207827328	182377488	81217280	100375376	546514304	40683868	67864640	56320580	389792992	116686544	95934632	68378416	42679864	21187354	153051152	101817696	61437464	6870853	96792424	117805840	30869444	31417206	20325034	241329024	25533434	23450654	9502176	232123808
stachydrine	557538	2619603	630925	611933	7807750	722773	521896	949512	368012	993704	1395880	3176314	1509258	4455841	2422980	1651672	652273	636774	647200	831142	469211	399932		4620386	1089779	1780606	322073	5326837	753523	392323	1052911	4390807	19433166	980317	10156098	868151	22143652	558696	18956674	6587861	674970
stearamide	5884571	3494693	3864481	7372750	8731435	6979961	8280702	15671601	773979	2079575	724028	2893433	1080305	2112994	1256522	4634510	2761669	3466692	5860328	6958853	6493760	1113009	2762262	4002684	9703351	3117332	2729500	1846767	4901445	9016086	7002015	4553124	1226521	6488918	2461722	3947639	1094014	2926961	4398404	578232	2330365
stearate (18:0)	3289665024	6794652160	4001168384	3059062784	4166394624	6113384448	6428189696	2048141952	657151680	6162599936	2351690240	4314238464	2469848064	5353078784	2731232256	3683319296	2351788032	5079849984	3810321408	4615757312	2660435456	8504066048	2523721728	704476096	6893414912	4467431424	873383168	6575776768	1872283008	7655495680	4455896576	4188232448	543937088	3579205632	359036704	1712987776	2102285824	2202379776	5623816192	1270084224	8084351488
stearidonate (18:4n3)	3828451	2892584	8594166	25949276	8809473	11315820	41520528	3441685	305215	9835582	812144	42809932	137978			2734488		410577	2175448	9519071	19071988	419895	10800194	2963724	15130508	946414	4246494	483814	4731614	9315738	8059924	53532632	98767	12004720	3560804	18092106		14733781	2146963	1686497	4757415
stearoyl ethanolamide	18632432	7214485	10073469	16711227	10740526	7741680	13798151	29203322	1680109	12390972	55948204	19825826	5406812	35605832	15433392	22053766	14521666	42337188	7065844	23663738	13372692	27806106	13393124	63215840	15314315	21561656	8657042	61091564	33249902	24734914	6269223	46969056	132966232	11133660	5176812	14360764	322674976	14008091	5746134	6999321	10082865
stearoyl sphingomyelin (d18:1/18:0)	17900214	77815064	5242588	34369636	45888352	56160556	25140894	32972662	5581465	10801500		2515105	3394548	994328	8881520	21814630	2589580	9672274	13175338	3074092	10260226	13217408	6462686	5313085	28045852	793089	25042364	1962526	5793810	16918574	52091844	862963	11183837	64921236	5347789	3766787	5478397	2675226	13220776	573892	12937077
stearoylcarnitine	2547239	3058370	3653539	1335571	5269519	2703679	7290202	4281425	2642319	18557280	5297699	2216928	13524646	10693787	4935726	6183520	28735338	31544232	10662675	6528637	1158744	7405949	10462149	6895377	5415343	6647322	4309693	19508472	4873816	11939466	3333589	13625187	7207272	2971882	5245629	10059111	13058015	11801212	5568342	6486403	8568418
stearoyl-linoleoyl-glycerol (18:0/18:2) [2]*	30753020												26008068	7673304	6161855		3290679	9149930				24252976		764341			799402
suberate (octanedioate)	726803	412292	856394	1110010	1317538	393609	564573	1903387	666918	495454	1143545	1523293	2261481	864936	394822	3329893	317925	2291729	78254672	3843774	1508551	944080	1034343	950690	771811	674934	2742971	4069641	1537894	2077956	3847947	2180530	773324	565318	2276168	3922348	1587701	2895318	6889757	4245983	707679
suberoylcarnitine	113124	270163	1129797		4608467		440870	1175173	224936	138732	1189401		532366		1011721		2249059		3199955	316796			576861	1432685	294249		46847040	2352911	291260	2021988	976914	526093	4081552		5279402	586537	160292	382841	7703624	842366
succinate	4636569088	875247168	1137773824	497620352	582169856	641934528	3313753600	1656169344	2688785920	382328576	32775426	118012624	17465504	332015872	10322109	136838160	645096640	410328352	3640777216	1408737792	1381439872	223074128	6737316	661748800	565777536	31981026	378778080	516044736	257838864	49110744	50107424	961565952	127469608	643082304	488216928	97663232	144581328	87454064	964461376	144076672	687971392
succinimide	926741	170461	653610	194842	286746	80088	778768	614448	406362	407741	223650		4751276	2055321	3767507	318871	1605804	692206	1472006	802452	476621	1441460	163767	504637	114161	254454	203021	565892	296058	214815	101218	429324	757352	201681	916725	174412	673320	189637	879404	349684	366729
succinylcarnitine	3977189	2523766	4567516	1277417	9112473	548816	1198017	4034986	753304	1094686	2579657	109518	5740182	179768	2221537	2961169	21400364	1034307	2927166	2462527	801580	1469071	1145477	2598306	1159171	793863	3109584	3083096	948097	3860250	2794311	1832108	7009789	452419	4845685	533976	959282	89911	1773994	647223	3268084
sulfamethoxazole
sulfate*	2047130	3931574	4239913	1676332	3860677	13420158	5531154	6147851	2233039	40732900	2702665	1668424	80989864	6692839	57252688	1537496	9364701	3298745	2109857	1829037	942695	17133962	2699843	3628029	45508768	6210574	6057708	28233482	2371376	10902513	15206478	12638813	2181262	7136074	7615802	8692660	6637027	13377881	20397104	7406211	14537640
tartarate	154703		172000	248465					361299	150853	1284241	166412	721828	1167893	346808	1021523	714295	191796		450135	94706	1727598	236980			782102		537430	433648		44939	576883	572363				943318	154517			207985
tartronate (hydroxymalonate)			638112	387300			169969	1959721	1146721	246490	6789546	300698	758268	3181087	496978	2743602	3707271	556965		2753153	405464	524217	267448	524380	194383	5141256		2312625	2993036	947470	61829	1585043	1672895			181490	2145690	400310		100422	520305
taurine	935792	1221021	13792229	398773	2926113	817981	1877435	6038223	5635123	5897576	5118808	3534599	42319428	4377803	29331278	2804077	15039417	2842748	5612522	2483347	3066325	1779357	325471	4794649	5954705	8221777	574003	6672901	6680080	2253159	2099780	4470234	15027092	966086	1156130	1663593	18877828	1498453	3546536	3343184	2308993
taurochenodeoxycholate			25960208	208393	3950427			1214528		66531616			50983292		16507379	5504493		2555502	38723492	544549696	49330808		3846293		2931199	37195072	5161739	41898012			1794594	54945832			27543382	3457291		6767870	6620332	27200756
taurocholate		199776	48898208		1796853			221834	46412	71136360		265614	226343632		41892024	1084510	52661576	4876896	37305392	192506848	45934024	25686652	4993348		2917981	18692394	2396884	76733976		121639	2658043	111289464	718587		23636028	3963444		11704707	5194934	102304872
taurocholenate sulfate	3544071	7764411	34537104	3097589	123262984	1723125	129772	11880208	84700	25040004	323197	2122203	379344544	5910728	282916096	18883280	1577984	41742080	3316104	27262600	11807187	150412672	14622500	14695534	3816555	13592886	21855266	37855268	29848592	925625	1953652	15301510	12666164		19234872	13084124	27137978	49744924	22279258	45958712	96043936
taurohyodeoxycholic acid										1170208			2158821		2115432			165024	786514	3326466	2662464	137186				198866		259617							9115227				6896716
taurolithocholate 3-sulfate		411722		134695	4287685			2821970		2849031		709280	18459756		5957444			4085657	392553	5557900	2491465	10064274	2429977	1110887		1771165	2302995	2527737	1160207	56069		1344066	366980		1364218	1586698	860082	4454272	1716862	3267673	5811108
tauroursodeoxycholate																				368861	55224					37206		116961				121494			71409			61369		118237
theobromine	13779134	14335362	9655675	3169006	5081252	5175661	5477502	19961208	1728782	16208876	3391838	4893748	1423037	13818003	1622499	3707145	6038038	4164932	3125597	6746052	5969171		7015326	9031661	17044736	3230106	7630768	17076698	2114435	9296034	5701447	15685221	3618482	10074123	7900772	8729871	3197019	5362555	15520833	18901098	9933325
theophylline	470569	1099968	687619	359314		461333	436230	1566152	566973	1790472	278191	224588	306214	981612	163921	527865	419301	516045	215247	640801		524528	129762	700481	1217348	294275	774103	2048844	492374	668501	536000	1323431	660829	689539	951516	471795	485507	420572	1300988	926401	1271453
thiamin (Vitamin B1)	5881382	1314201	2222047	828215	5574244	979969	10179423	35024564	108570688	9306074	31447624	6149298	22497924	12357944	11857916	19769426	12503787	2837005	5915115	15000737	636810	1661729	240121	9782388	2073536	6855027	3291620	14852589	26921372	14993460	4183869	3009219	26495432	1018963	18073098	3547183	32021730	4563912	29049692	34949592	3411070
thioproline	2638101	759109	1918149	524091	1134593	622202	611887	4368575	2145111	1415979	1765074	657886	5723615	267122	8823677	17601994	1336852	2608713	516694	2285037	7142632	7950513	88880	848108	2670355	10518773	996716	4491040	2113323	441820	9785148	8242190	491489	844226	16341410	303144	539130	376339	12538509	309913	436139
threonate	10774699	1176387	60481836	9447712	7525445	1776106	41036388	186954160	97599000	25283832	20588634	26754058	127949120	4371129	26759286	35740828	13707308	20709684	65755836	15157713	45839372	11460097	13197546	26723464	28612942	58204668	54178768	158225632	34664208	188478176	20189196	135773056	17070142	5396207	66228244	48341052	23927602	68999560	65710684	43957536	11133167
threonine	68555672	60648920	283819264	81677472	42909016	129278392	309514560	172151392	48562156	222969376	82195240	163036416	224515824	137858624	1028267904	1341009664	253432240	1469318400	615101888	180785072	282232576	212997376	96116512	266590336	283249088	1620701568	147769520	728683776	377905664	335025312	505654688	689883328	283530304	184923264	346514880	151970384	303447840	249783472	302120160	162968864	183518752
threonylphenylalanine	1145635	147870	2612465	619679	1702726	554813	297249	898507		524025		1106751			493615	264434		341176	590686	450581	1892084	309834		1850874	944166		443576		189285	300741	1094455		615576	219491	700019	977089	476198	979681	652756	343652	375002
thymidine	6270225		19438330	4802212	949935	816095	895369	1782283	3864065	1746115	1661090	11670405	2147137	104177	40169260	1121279	8256789	1219438	13511846	528039	3364732	563608	4526995	15020589	512641	3003410	4516253	2557526	1380865	749898	1832511	2781255	11176591	4611307	5407585	87459	12477307	255974	8401754	2733905	372698
thymine	410129	330030	1146786	341840	1147766	452524	1448899	3100352	692869	365338	179137	722281	231382	705498		622476	1448465	448139	6395166	1370508	286380	104604		1216088	567984	506930	220443	2014198	4031440	1492667	167286	792789	1408140	692396	945866	469327	1087120	719914	899849	665958	560295
tiglylcarnitine		262848	561373	104896	519602			469568	526170	434241		796377	871498		471311	1235531	1567654		2805691	670475		271172			216196	696793		1325416			323252	709194						332230	287812
trans-4-hydroxyproline	18335580	22103096	48731032	31583008	33482602	28651992	11918143	50361688	17472682	82758184	55474900	7904055	94067488	1575931	71832520	25605208	35382696	34431880	35007124	37411676	15242913	94904360	58808620	527619	123467208	31285842	20002638	149799648	66064288	149013264	179660640	107801688	583117	35007124	54693388	94711416	15270498	51120676	195514832	76526080	56060016
trans-urocanate	8925564	4753312	5617335	7438587	10186160	22013934	6270547	30666420	16876990	11788530	2565331	3735175	5485430	4408129	5899840	7096613	2515600	40140096	15089287	23528624	953115	33956232	1925545	12140060	983033	10647297	13007708	15633315	9283719	25175152	9268122	13537252	6685427	775424	53410308	17177408	2263204	19241078	17434164	2793615	14135427
tricarballylate		6672016							12741203	79661		5519657		530877		544839					294413			2368871	391344	3313143		1246834		637282	660756	1053528	6583071	1522735	1271510	111977	142320912	202406	6150654
tricosanoyl sphingomyelin (d18:1/23:0)*	2907746	10268632	1175003	12231687	7614645	6712158	7289082	29377872	13525497	1364908		811659	7482482		4648995	23848138	1116499	3835734	4595673	3374738	3005118	12973343	1049981	1923761	3302263	1214217	4386773	798423	7508150	4326930	10150554	578300	11161525	8571820	955028	796061	5855847	335341	1985566		1604827
tricosenoate (23:1)	2421824	3588560	3127033	1404338	3709867	1879263	3883070	1029873		10140002	1149145	4300208	1480065	5649648	1678847	2500752	1619311	11052718	1202368	2735169	2249484	6990199	879327	548575	6039337	2774060	584907	6066784	1235721	9925940	4339235	2805263	351038	1079927	393606	909573	1589043	1779419	3402469	541541	6313636
trigonelline (N'-methylnicotinate)	414696	530066	855643	428544	813328	439874	850855	1581218	594975	2129322	1092747	853167	10223963	449872	2387617	16431742	944906	827195	1465611	571334	220074	771486		710794	2551035	18254544	312455	1651479	4863664	2523246	2213907	43284796	12976614	475769	36891376	722182	12472632	726307	249667696	38139128	289038
trimethylamine N-oxide	12022690	8652839	1116511	8293078	2482085	5281176	7770431	28139520	6747627	2732394	5040244	1693904	6449138	2007968	275896	1524073	9082022	2921094	21520798	1854121	5942087	1233935	1045939	7717931	25553372	1682895	1018677	1660293	11918244	1935928	725379	1373641	5045720	3574411	1022720	3948117	7577827	3258923	5634529	7471513	841992
tryptamine		820891	638866		598276	456989			626733	1281529		1154884		820891		41624828				2162285	859246			1079680	15491894	63912956		5553192			2867493	15807917	1146281	26378864	36254096	626275	2271928	963315	58954432	4053952	967665
tryptophan	137382640	38720728	559574144	311234944	303418976	73195328	304197952	200158352	310882432	147039232	43234316	208495392	96336160	99725672	282829984	919546368	112486880	543430400	431427040	710583808	388831296	232272480	54206212	370167040	395369472	1068120704	108325944	645522432	256173888	185089568	377967264	436270816	164338912	321214176	207805168	126473712	161310240	201308896	212383152	138864240	324518976
tryptophylglycine	196269		434068		122642			281753			156732	616430		331808					640144	189739	1245447	128667		1238205	437266			429091		124903	429091	362821	346547		626108	73112		513729	380758	458360	100298
tyramine	983762240	1139780	533481600	708883	145773872	276281472	407207424	14527858	754337216	620786048	413688480	504106848	86625136	146771584	258503	778086208	351109	203009	4321619	800805696	915957696	125947560	1181289	777649280	1009974144	790773568	392155	590960640	1202696704	385426112	816715328	440224320	157329056	719623936	710998208	1131722368	156820976	956850688	617155136	157028784	6064570
tyramine O-sulfate	654567		348418		44830		35911		76908	3528855	2569113	642692	221235	15296		3294595			26023	1012442	559301	66180		910535	1716933	1527315		2853413	2052273	943024	3009948	1705882	373027	298802	2836905	1299827	206872	1639470	3828520	60603
tyrosine	149895392	87883000	178933824	302861888	316111200	83019992	441179808	977461184	40451392	122428848	49233616	82548888	124093112	45230684	485416928	7788588	446249824	1159193088	1084810496	171869488	77489112	255521216	114730320	175432192	18156524	6826196	794242752	111324456	159831376	362052960	92699016	123197192	327000128	38018076	342096448	89491640	301204160	58211044	116621760	174728768	405114816
tyrosol	721760	81482	445897		242653		235089	1016943	644987	3591585	86797	240440				3778412			178562	624290	283896	43536		238165	596568	1020344	128540	767157	903698	281155	410043	887798	214543	234170	741150	293224	123774	678797	622282	135140
tyrosylglycine	115471		320226		89260			76924	55163	21963		58263						39000	428723	71094	133697	319976		100008	81064		45463	395770		53203	203403	144213	125753		529112		68253		257619	107967	51613
undecanedioate	299139	347078	268804	417469	615373	272176	178295	543799	43709	241391	66911	413890	787270	245093	83185	638877	140571	836526	10602257	250628	245727	412763	576231	140481	489565	82522	589277	207557		687593	368301	208949	43950	600691	299822	1290065	67704	931172	366809	501854	394415
undecanoate (11:0)	10354428	3826166	3349377	6543087	6345618	3644670	9726842	10055606	2300006	1819438	2076610	1838148	1046783	796466	730362	2987857	3408538	1132293	21075388	5663877	2410853	720996	2906526	681028	2150092	1447876	1151425	3612486	3133396	1849737	1868541	2311790	593290	2164087	1023413	2015986	1379095	1302858	1037256	2320686	845367
uracil	2967695	3092259	9229620	6487523	6993626	4943640	26151724	24129706	10172071	13615219	1874063	11464471	1983826	15956062	2376073	8955235	2588063	2563294	19408152	8354526	3036638	662459	374634	16791518	5477645	5124754	5196997	20446400	16319487	23217986	1665473	8459350	40930484	6001450	10063485	3515130	42908688	6315349	12909299	9784181	5887079
urate	15475574	2453819	33321576	8883284	2027011	17820614	8517579	12933921	19933720	16139669	691144	330354	167123168	2448737	79913712	39487536	822458	146496800	31275722	30694786	9490347	35047376	9462380	452617	23757498	2394923	5748107	55034716	7679682	2860114	24546090	43845740	2593840	10384688	12322993	877023	2173246	1089504	17035724	6503802	14916511
urea			806870				2217907		13349968	108353200			343389120	38620848	383780288	504264	94783656	20570254	216818	1566129		32328834	2855933		3010855	8401066		181271440	15424083	3648629	76569160	2699064		370231	992987		2464260		2495382		2929357
uridine	2985016	463013	8877152		1618554	636799	1776563	325907	820659	4073052	124743	3465192	2056669	282907	23489780	3972560	6014544	2774010	2239786	238751	248438	423517	2219358	2487631	2776150	1821833	1400527	2015176	356190	1225672	2923956	259005	257559	1167731	2197855	178862	296785	222462	4614554	1449142	375843
valine	1016789760	410435616	958475712	310779232	98257632	214381520	828721600	1281069440	1683628160	618985728	753598528	301249856	197952832	210234784	501952544	1259407488	467847456	1135086592	1182266496	1466660352	837594368	319256192	66469508	599164544	526544544	1833683840	1117812224	1055477568	2953771008	1208096896	580095872	830133504	763858176	522510336	3329916160	1314806400	707544512	1279390848	1695286400	338164384	528503328
valylglutamine	6870939	2284642	10185014	3377282	5251525	3028022	3314361	6946520	523189	4636236	120690	7353852	687634	117719	852488	769559	143612	1006217	7636719	6746723	17212790	989975	1240940	13222479	6281907	704297	15377659	3995652	1642957	4307231	25146096	3550380	4593690	853599	28083974	4606774	2095806	3831263	25831416	3488714	4179961
valylglycine	499940	170790	1174649	279963	171692	315406	532211	1095961	112223	502590	117141	443397			51769	74578		46912	875679	543789	409078	359472	60081	510476	936860	37463	326711	743592	593530	550961	412262	376288	832782	63939	1263461	533712	339082	501707	756852	290022	163706
valylleucine	38332992	3835775	43199880	9953402	9865134	5946415	21034930	22094558	7215734	13075883	5430698	15826517	899818	1301222	1728574	7319633	775181	1194693	21447708	11649713	122176136	10409558	692319	42340492	8081516	5147931	16648155	12725219	7942710	4574982	30242408	7697709	11369222	564453	35465908	16066591	8714372	21073276	25246086	8349365	2619150
vancomycin													777532		500882		97771		212423			104487
vanillactate		56491	31185		123211	113980		69284	44081	210875	22165		1887327		315542	27749	101278	115294	161111	47705	19646	105033	72300		691226			151760		256001	289042	68222		45324	21639				134970	33915	62730
vecuronium																		44602928
xanthine	22362102	12379299	40114860	21325436	10985189	16173517	55325988	63956408	63993360	25022658	3137580	32822480	22747676	102083032	7172403	17250546	8755373	95649	47782320	26670550	7202222	661514	481556	36393944	7704550	26390476	30626626	57548884	57955696	40474564	17458298	32218276	24064838	19415648	31784690	14513234	24634306	17629828	32592274	15793060	91804872
xanthosine	1638972	211685	408381	567221	862175		2984751	559673	267614		770320	464485	1323939	265070	901200	492015	445985		369034	381658	291468	145558	387484		494337	365625		871582	779953	405945		1289687		130565	184990	209457		227752	319288	250714	69177
xanthurenate			95305		109432	19186	14298	18676		104168	15084	17890	255645		114181		270014			29517	27628	117963	39412	19087	57119		66433	49239	33110	97392	107235				86209		42079		128445	122844	101133
xylose		182162	105148	219580	513626	248439	245638	465261		288499	907797	1241264	418269	2660539	172507	955210	808184	762886	1195397		376933	242480	238611		284705		133482		945524	438958		1279164		241622	1128925			256081
