# Supplementary material for: Gut Sphingolipid Composition as a Prelude to Necrotizing Enterocolitis
Source: Sci Rep. 2018 Jul 20;8:10984. doi: 10.1038/s41598-018-28862-4 (PMC6054655; doi:10.1038/s41598-018-28862-4)
Supplement: Supplementary file 4 — S7 Dataset [file 41598_2018_28862_MOESM4_ESM.xlsx]

## Sheet: X_dataset
Table S7. Decomposed Clinical and Sample Variables
#	SL31	SL32	SL33	SL3	SL4	SL8	SL34	SL35	SL36	SL37	SL38	SL7	SL39	SL9	SL40	SL41	SL42	SL43	SL44	SL10	SL45	SL46	SL47	SL48	SL49	SL11	SL50	SL52	SL53	SL51	SL12	SL13	SL54	SL55	SL56	SL57	SL58	SL14	SL59	SL15	SL60	SL61	SL62	SL63	SL16	SL17	SL64	SL65	SL66
SLA-Cluster	2	2	1	1	2	1	2	2	2	2	2	2	2	1	2	2	2	2	2	1	2	2	1	1	2	1	2	2	1	2	1	2	2	2	2	2	2	1	1	2	2	2	2	2	2	2	2	2	1
DOL	1	1	3	3	6	4	3	7	4	6	1	1	1	6	1	2	6	3	1	4	7	3	8	3	2	3	4	5	7	5	7	6	6	6	6	8	3	1	6	6	2	3	5	2	5	2	2	5	4
BW	2	3	4	4	2	4	5	3	7	6	1	1	1	5	1	7	6	8	1	1	5	1	3	1	3	1	7	6	2	4	2	5	3	4	4	3	7	2	3	4	8	6	6	7	5	7	3	8	2
GA	2	4	5	5	1	6	3	2	5	4	6	5	3	5	8	8	6	4	8	6	2	6	1	7	1	6	6	3	3	4	4	1	1	1	2	1	6	8	2	1	7	7	3	7	2	7	1	4	7
Difference	3	2	1	1	2	1	1	1	1	1	1	1	1	1	1	1	1	1	1	1	3	3	2	3	2	3	1	1	1	1	1	2	2	2	1	2	3	1	1	1	1	3	1	1	1	1	2	1	1
Gender	2	2	1	1	1	1	2	2	2	1	2	1	1	2	1	2	2	1	2	1	1	2	1	2	2	2	2	2	2	1	1	2	2	2	2	2	2	2	1	1	2	2	2	2	1	1	1	1	1
Multiple Birth	1	2	2	2	2	2	2	2	2	2	2	2	2	2	2	2	2	2	1	2	2	2	2	2	2	2	2	1	1	2	1	2	2	2	2	2	2	2	2	2	2	2	2	2	1	2	2	2	1
Delivery	2	1	1	2	2	2	2	2	1	1	2	2	2	1	1	2	2	2	2	1	2	1	2	2	1	2	1	2	2	2	2	2	1	1	1	1	2	2	2	2	2	2	2	2	2	2	2	1	2
NEC	2	2	2	1	1	1	2	2	2	2	2	1	2	1	2	2	2	2	2	1	2	2	2	2	2	1	2	2	2	2	1	1	2	2	2	2	2	1	2	1	2	2	2	2	1	1	2	2	2
Stage	2	2	2	3	1	1	2	2	2	2	2	1	2	3	2	2	2	2	2	3	2	2	2	2	2	1	2	2	2	2	3	3	2	2	2	2	2	1	2	3	2	2	2	2	3	1	2	2	2
Surgical	1	1	1	2	1	1	1	1	1	1	1	1	1	2	1	1	1	1	1	1	1	1	1	1	1	1	1	1	1	1	1	2	1	1	1	1	1	1	1	2	1	1	1	1	1	1	1	1	1
Outcome	1	1	1	2	1	1	1	1	1	1	1	1	1	2	1	1	1	1	1	2	1	1	1	1	1	1	1	1	1	1	2	2	1	1	1	1	1	1	1	1	1	1	1	1	2	1	2	1	1
Antibiotics Total	1	3	7	8	6	5	1	2	3	7	6	2	6	7	7	7	8	1	1	3	6	1	2	3	5	3	7	1	5	2	4	5	5	4	8	5	5	6	5	7	6	3	5	1	2	4	6	2	1
Antibiotics at sampling	2	1	1	2	1	1	1	1	1	2	1	1	1	1	1	1	1	2	1	1	2	1	1	1	2	1	1	1	1	1	1	1	1	2	1	1	1	1	1	1	1	2	1	1	1	1	1	1	1
Antibiotics during last week	7	1	3	6	1	3	1	1	1	8	2	1	1	4	4	3	1	8	1	1	4	1	1	1	1	1	7	1	1	1	1	1	1	5	3	1	1	2	1	1	1	3	5	1	1	1	5	1	1
Human milk at sampling	2	2	1	1	1	1	1	2	2	1	1	2	2	1	2	2	2	1	1	2	1	2	1	2	2	2	2	2	1	2	2	2	1	2	2	1	2	1	2	2	1	2	2	2	2	2	2	2	1
Human milk total	4	4	1	1	3	2	1	4	4	2	3	4	4	1	4	4	4	1	2	3	3	4	1	2	4	4	4	4	2	4	4	4	2	4	4	1	3	1	4	4	4	4	4	4	4	4	4	4	1
Fortifier at sampling	1	1	2	2	2	1	1	2	2	1	2	1	1	2	1	1	2	2	1	2	2	2	2	2	1	2	1	2	2	1	2	2	2	2	2	2	2	2	2	2	1	2	2	2	1	2	1	2	2
Fortifier total	1	1	2	3	6	1	1	6	5	1	4	1	1	3	1	1	6	3	1	3	6	5	7	4	1	2	2	5	7	4	2	3	6	4	4	7	4	3	5	5	1	4	3	4	1	2	1	5	5
Human milk during last two days	2	2	1	1	1	1	1	2	2	1	1	2	2	1	2	2	2	1	1	2	1	2	1	1	2	2	2	2	1	2	2	2	1	2	2	1	2	1	2	2	1	2	2	2	2	2	2	2	1
Milk Formula during last two days	1	1	1	2	2	2	1	1	1	2	2	1	1	1	1	1	1	1	2	1	2	1	1	2	1	1	1	1	1	1	1	1	1	1	1	1	1	1	1	1	1	1	1	1	1	1	1	1	1
Fortifier during last two days	1	1	1	1	2	1	1	2	2	1	2	1	1	2	1	1	2	2	1	1	2	2	2	2	1	1	1	2	2	1	1	2	2	2	2	2	2	1	2	2	1	2	2	2	1	1	1	2	2
Fortifier mix during last two days	1	1	2	2	1	1	1	1	1	1	1	1	1	1	1	1	1	1	1	2	1	1	1	1	1	2	1	1	1	2	2	1	1	1	1	1	1	2	1	1	1	1	1	1	1	2	1	1	1
Total transfusion volume	2	4	4	7	2	4	3	1	1	5	1	1	4	6	1	1	2	2	1	2	2	1	7	1	2	1	2	3	4	4	5	7	6	6	5	6	7	2	4	6	1	3	4	1	7	1	5	4	3
Days since last transfusion	5	3	2	2	3	7	6	1	1	7	1	1	6	2	1	1	2	4	1	2	5	1	3	1	3	1	6	3	5	2	3	2	5	3	3	4	7	3	7	6	1	7	7	1	6	1	3	5	5
Total transfusions	7	4	3	7	3	5	3	1	1	4	1	1	3	5	1	1	2	2	1	2	7	1	7	1	3	1	2	3	5	4	5	7	6	6	5	6	2	2	5	6	1	3	4	1	7	1	6	3	2
Iron at sampling	1	1	1	1	1	1	1	2	1	1	1	1	1	1	1	1	2	1	1	1	2	1	2	1	1	1	1	1	2	1	1	1	2	2	1	2	1	1	2	1	1	1	1	1	1	1	1	2	1
Total iron	1	1	1	1	1	1	1	4	1	1	1	1	1	1	1	1	3	1	1	1	4	1	4	1	1	1	1	1	3	1	1	1	3	3	1	3	1	1	3	1	1	1	1	1	1	1	1	2	1
Days since last iron	1	1	1	1	1	1	1	2	1	1	1	1	1	1	1	1	2	1	1	1	2	1	2	1	1	1	1	1	2	1	1	1	2	2	1	2	1	1	2	1	1	1	1	1	1	1	1	2	1
Inotropes at sampling	2	1	1	1	2	1	1	1	1	1	1	1	1	1	1	1	1	1	1	1	2	1	1	1	1	1	1	1	1	1	1	1	1	1	1	1	1	1	1	2	1	1	1	1	1	1	1	1	1
Inotropes total	4	3	1	1	4	1	2	2	1	1	1	1	1	1	1	1	1	1	1	1	3	1	3	1	1	2	1	1	1	1	3	3	1	1	1	3	1	1	4	4	1	2	2	1	2	1	1	1	1
Days since last Ionotrope	2	3	1	1	2	1	3	4	1	1	1	1	1	1	1	1	1	1	1	1	2	1	3	1	1	3	1	1	1	1	2	3	1	1	1	4	1	1	4	2	1	3	4	1	2	1	1	1	1
[truncated: 20 more columns]
